# Supplementary material for: Uncovering viral protein acquisition events and human-specific folds with pairwise comparisons of predicted protein structures
Source: Mol Biol Evol. 2026 Apr 27;43(5):msag110. doi: 10.1093/molbev/msag110 (PMC13172254; doi:10.1093/molbev/msag110)
Supplement: msag110_Supplementary_Data [file msag110_supplementary_data.zip]

Archive with 2 entries (2 files):
- supplementary_file_evol_virome.pdf
- supplementary_tables.xlsx
