# Supplementary material for: Uncovering viral protein acquisition events and human-specific folds with pairwise comparisons of predicted protein structures
Source: Mol Biol Evol. 2026 Apr 27;43(5):msag110. doi: 10.1093/molbev/msag110 (PMC13172254; doi:10.1093/molbev/msag110)
Supplement: msag110_Supplementary_Data [file msag110_supplementary_data.zip › supplementary_tables.xlsx]

## Sheet: Supplementary Table 1
Taxonomic Level	Average Sensitivity
Phylum	0.914
Class	0.884
Order	0.873
Family	0.859
Genus	0.838

## Sheet: Supplementary Table 2
phylum	class	order	family	genus	species	phylum_accuracy	family_accuracy	order_accuracy	class_accuracy	genus_accuracy
Artverviricota	Revtraviricetes	Blubervirales	Hepadnaviridae	Avihepadnavirus	Tinamou_hepatitis_B_virus	0.876923	1	1	0.876923	NA
Artverviricota	Revtraviricetes	Blubervirales	Hepadnaviridae	Avihepadnavirus	Parrot_hepatitis_B_virus	0.876923	1	1	0.876923	NA
Artverviricota	Revtraviricetes	Blubervirales	Hepadnaviridae	Avihepadnavirus	Snow_goose_hepatitis_B_virus	0.876923	1	1	0.876923	NA
Artverviricota	Revtraviricetes	Blubervirales	Hepadnaviridae	Avihepadnavirus	Sheldgoose_hepatitis_B_virus	0.876923	1	1	0.876923	NA
Artverviricota	Revtraviricetes	Blubervirales	Hepadnaviridae	Herpetohepadnavirus	Tibetan_frog_hepatitis_B_virus	0.876923	1	1	0.876923	NA
Artverviricota	Revtraviricetes	Blubervirales	Hepadnaviridae	Metahepadnavirus	Bluegill_hepatitis_B_virus	0.876923	1	1	0.876923	NA
Artverviricota	Revtraviricetes	Blubervirales	Hepadnaviridae	Orthohepadnavirus	Long-fingered_bat_hepatitis_B_virus	0.876923	1	1	0.876923	NA
Artverviricota	Revtraviricetes	Blubervirales	Hepadnaviridae	Orthohepadnavirus	Tent-making_bat_hepatitis_B_virus	0.876923	1	1	0.876923	NA
Artverviricota	Revtraviricetes	Blubervirales	Hepadnaviridae	Orthohepadnavirus	Roundleaf_bat_hepatitis_B_virus	0.876923	1	1	0.876923	NA
Artverviricota	Revtraviricetes	Blubervirales	Hepadnaviridae	Orthohepadnavirus	Hepatitis_B_virus	0.876923	1	1	0.876923	NA
Artverviricota	Revtraviricetes	Blubervirales	Hepadnaviridae	Orthohepadnavirus	Capuchin_monkey_hepatitis_B_virus	0.876923	1	1	0.876923	NA
Artverviricota	Revtraviricetes	Blubervirales	Hepadnaviridae	Orthohepadnavirus	Pomona_bat_hepatitis_B_virus	0.876923	1	1	0.876923	NA
Artverviricota	Revtraviricetes	Blubervirales	Hepadnaviridae	Orthohepadnavirus	Horseshoe_bat_hepatitis_B_virus	0.876923	1	1	0.876923	NA
Artverviricota	Revtraviricetes	Blubervirales	Hepadnaviridae	Orthohepadnavirus	Domestic_cat_hepadnavirus	0.876923	1	1	0.876923	NA
Artverviricota	Revtraviricetes	Blubervirales	Hepadnaviridae	Parahepadnavirus	White_sucker_hepatitis_B_virus	0.876923	1	1	0.876923	NA
Artverviricota	Revtraviricetes	Ortervirales	Caulimoviridae	Badnavirus	Pagoda_yellow_mosaic_associated_virus	0.876923	0.960526	0.991304	0.876923	0.95082
Artverviricota	Revtraviricetes	Ortervirales	Caulimoviridae	Badnavirus	Wisteria_badnavirus_1	0.876923	0.960526	0.991304	0.876923	0.95082
Artverviricota	Revtraviricetes	Ortervirales	Caulimoviridae	Badnavirus	Dracaena_mottle_virus	0.876923	0.960526	0.991304	0.876923	0.95082
Artverviricota	Revtraviricetes	Ortervirales	Caulimoviridae	Badnavirus	Yacon_necrotic_mottle_virus	0.876923	0.960526	0.991304	0.876923	0.95082
Artverviricota	Revtraviricetes	Ortervirales	Caulimoviridae	Badnavirus	Cacao_Bacilliform_SriLanka_Virus	0.876923	0.960526	0.991304	0.876923	0.95082
Artverviricota	Revtraviricetes	Ortervirales	Caulimoviridae	Badnavirus	Fig_badnavirus_1	0.876923	0.960526	0.991304	0.876923	0.95082
Artverviricota	Revtraviricetes	Ortervirales	Caulimoviridae	Badnavirus	Cacao_swollen_shoot_Ghana_J_virus	0.876923	0.960526	0.991304	0.876923	0.95082
Artverviricota	Revtraviricetes	Ortervirales	Caulimoviridae	Badnavirus	Ivy_ringspot-associated_virus	0.876923	0.960526	0.991304	0.876923	0.95082
Artverviricota	Revtraviricetes	Ortervirales	Caulimoviridae	Badnavirus	Pelargonium_vein_banding_virus	0.876923	0.960526	0.991304	0.876923	0.95082
Artverviricota	Revtraviricetes	Ortervirales	Caulimoviridae	Badnavirus	Grapevine_Roditis_leaf_discoloration-associated_virus	0.876923	0.960526	0.991304	0.876923	0.95082
Artverviricota	Revtraviricetes	Ortervirales	Caulimoviridae	Badnavirus	Blackberry_virus_F	0.876923	0.960526	0.991304	0.876923	0.95082
Artverviricota	Revtraviricetes	Ortervirales	Caulimoviridae	Badnavirus	Camellia_lemon_glow_virus	0.876923	0.960526	0.991304	0.876923	0.95082
Artverviricota	Revtraviricetes	Ortervirales	Caulimoviridae	Badnavirus	Cacao_swollen_shoot_CD_virus	0.876923	0.960526	0.991304	0.876923	0.95082
Artverviricota	Revtraviricetes	Ortervirales	Caulimoviridae	Badnavirus	Cacao_swollen_shoot_CE_virus	0.876923	0.960526	0.991304	0.876923	0.95082
Artverviricota	Revtraviricetes	Ortervirales	Caulimoviridae	Badnavirus	Cacao_swollen_shoot_Ghana_K_virus	0.876923	0.960526	0.991304	0.876923	0.95082
Artverviricota	Revtraviricetes	Ortervirales	Caulimoviridae	Badnavirus	Cacao_swollen_shoot_Ghana_Q_virus	0.876923	0.960526	0.991304	0.876923	0.95082
Artverviricota	Revtraviricetes	Ortervirales	Caulimoviridae	Badnavirus	Piper_yellow_mottle_virus	0.876923	0.960526	0.991304	0.876923	0.95082
Artverviricota	Revtraviricetes	Ortervirales	Caulimoviridae	Badnavirus	Cacao_swollen_shoot_Ghana_N_virus	0.876923	0.960526	0.991304	0.876923	0.95082
Artverviricota	Revtraviricetes	Ortervirales	Caulimoviridae	Badnavirus	Jujube_mosaic-associated_virus	0.876923	0.960526	0.991304	0.876923	0.95082
Artverviricota	Revtraviricetes	Ortervirales	Caulimoviridae	Badnavirus	Polyscias_mosaic_virus	0.876923	0.960526	0.991304	0.876923	0.95082
Artverviricota	Revtraviricetes	Ortervirales	Caulimoviridae	Badnavirus	Cacao_swollen_shoot_Ghana_M_virus	0.876923	0.960526	0.991304	0.876923	0.95082
Artverviricota	Revtraviricetes	Ortervirales	Caulimoviridae	Badnavirus	Cacao_swollen_shoot_Ghana_R_virus	0.876923	0.960526	0.991304	0.876923	0.95082
Artverviricota	Revtraviricetes	Ortervirales	Caulimoviridae	Badnavirus	Cacao_yellow_vein_banding_virus	0.876923	0.960526	0.991304	0.876923	0.95082
Artverviricota	Revtraviricetes	Ortervirales	Caulimoviridae	Badnavirus	Cacao_mild_mosaic_virus	0.876923	0.960526	0.991304	0.876923	0.95082
Artverviricota	Revtraviricetes	Ortervirales	Caulimoviridae	Badnavirus	Sweet_potato_pakakuy_virus	0.876923	0.960526	0.991304	0.876923	0.95082
Artverviricota	Revtraviricetes	Ortervirales	Caulimoviridae	Badnavirus	Sweet_potato_badnavirus_B	0.876923	0.960526	0.991304	0.876923	0.95082
Artverviricota	Revtraviricetes	Ortervirales	Caulimoviridae	Badnavirus	Hibiscus_bacilliform_virus_GD1	0.876923	0.960526	0.991304	0.876923	0.95082
Artverviricota	Revtraviricetes	Ortervirales	Caulimoviridae	Badnavirus	Cacao_swollen_shoot_Ghana_L_virus	0.876923	0.960526	0.991304	0.876923	0.95082
Artverviricota	Revtraviricetes	Ortervirales	Caulimoviridae	Badnavirus	Dioscorea_bacilliform_AL_virus	0.876923	0.960526	0.991304	0.876923	0.95082
Artverviricota	Revtraviricetes	Ortervirales	Caulimoviridae	Badnavirus	Sugarcane_bacilliform_Guadeloupe_D_virus	0.876923	0.960526	0.991304	0.876923	0.95082
Artverviricota	Revtraviricetes	Ortervirales	Caulimoviridae	Badnavirus	Canna_yellow_mottle_virus	0.876923	0.960526	0.991304	0.876923	0.95082
Artverviricota	Revtraviricetes	Ortervirales	Caulimoviridae	Badnavirus	Canna_yellow_mottle_associated_virus	0.876923	0.960526	0.991304	0.876923	0.95082
Artverviricota	Revtraviricetes	Ortervirales	Caulimoviridae	Badnavirus	Dioscorea_bacilliform_virus	0.876923	0.960526	0.991304	0.876923	0.95082
Artverviricota	Revtraviricetes	Ortervirales	Caulimoviridae	Badnavirus	Taro_bacilliform_CH_virus	0.876923	0.960526	0.991304	0.876923	0.95082
Artverviricota	Revtraviricetes	Ortervirales	Caulimoviridae	Badnavirus	Pineapple_bacilliform_CO_virus	0.876923	0.960526	0.991304	0.876923	0.95082
Artverviricota	Revtraviricetes	Ortervirales	Caulimoviridae	Badnavirus	Banana_streak_VN_virus	0.876923	0.960526	0.991304	0.876923	0.95082
Artverviricota	Revtraviricetes	Ortervirales	Caulimoviridae	Badnavirus	Banana_streak_UI_virus	0.876923	0.960526	0.991304	0.876923	0.95082
Artverviricota	Revtraviricetes	Ortervirales	Caulimoviridae	Badnavirus	Banana_streak_UL_virus	0.876923	0.960526	0.991304	0.876923	0.95082
Artverviricota	Revtraviricetes	Ortervirales	Caulimoviridae	Badnavirus	Aglaonema_bacilliform_virus	0.876923	0.960526	0.991304	0.876923	0.95082
Artverviricota	Revtraviricetes	Ortervirales	Caulimoviridae	Badnavirus	Banana_streak_virus_Acuminata_Yunnan	0.876923	0.960526	0.991304	0.876923	0.95082
Artverviricota	Revtraviricetes	Ortervirales	Caulimoviridae	Badnavirus	Kalanchoe_top-spotting_virus	0.876923	0.960526	0.991304	0.876923	0.95082
Artverviricota	Revtraviricetes	Ortervirales	Caulimoviridae	Badnavirus	Banana_streak_UM_virus	0.876923	0.960526	0.991304	0.876923	0.95082
Artverviricota	Revtraviricetes	Ortervirales	Caulimoviridae	Badnavirus	Dioscorea_bacilliform_RT_virus_2	0.876923	0.960526	0.991304	0.876923	0.95082
Artverviricota	Revtraviricetes	Ortervirales	Caulimoviridae	Badnavirus	Banana_streak_CA_virus	0.876923	0.960526	0.991304	0.876923	0.95082
Artverviricota	Revtraviricetes	Ortervirales	Caulimoviridae	Badnavirus	Sugarcane_bacilliform_Guadeloupe_A_virus	0.876923	0.960526	0.991304	0.876923	0.95082
Artverviricota	Revtraviricetes	Ortervirales	Caulimoviridae	Badnavirus	Cycad_leaf_necrosis_virus	0.876923	0.960526	0.991304	0.876923	0.95082
Artverviricota	Revtraviricetes	Ortervirales	Caulimoviridae	Badnavirus	Dioscorea_bacilliform_TR_virus	0.876923	0.960526	0.991304	0.876923	0.95082
Artverviricota	Revtraviricetes	Ortervirales	Caulimoviridae	Badnavirus	Banana_streak_IM_virus	0.876923	0.960526	0.991304	0.876923	0.95082
Artverviricota	Revtraviricetes	Ortervirales	Caulimoviridae	Badnavirus	Banana_streak_GF_virus	0.876923	0.960526	0.991304	0.876923	0.95082
Artverviricota	Revtraviricetes	Ortervirales	Caulimoviridae	Badnavirus	Banana_streak_UA_virus	0.876923	0.960526	0.991304	0.876923	0.95082
Artverviricota	Revtraviricetes	Ortervirales	Caulimoviridae	Badnavirus	Banana_streak_MY_virus	0.876923	0.960526	0.991304	0.876923	0.95082
Artverviricota	Revtraviricetes	Ortervirales	Caulimoviridae	Badnavirus	Dioscorea_bacilliform_RT_virus_1	0.876923	0.960526	0.991304	0.876923	0.95082
Artverviricota	Revtraviricetes	Ortervirales	Caulimoviridae	Badnavirus	Grapevine_badnavirus_1	0.876923	0.960526	0.991304	0.876923	0.95082
Artverviricota	Revtraviricetes	Ortervirales	Caulimoviridae	Badnavirus	Gooseberry_vein_banding_associated_virus	0.876923	0.960526	0.991304	0.876923	0.95082
Artverviricota	Revtraviricetes	Ortervirales	Caulimoviridae	Badnavirus	Grapevine_vein_clearing_virus	0.876923	0.960526	0.991304	0.876923	0.95082
Artverviricota	Revtraviricetes	Ortervirales	Caulimoviridae	Badnavirus	Rubus_yellow_net_virus	0.876923	0.960526	0.991304	0.876923	0.95082
Artverviricota	Revtraviricetes	Ortervirales	Caulimoviridae	Badnavirus	Birch_leaf_roll-associated_virus	0.876923	0.960526	0.991304	0.876923	0.95082
Artverviricota	Revtraviricetes	Ortervirales	Caulimoviridae	Badnavirus	Cacao_swollen_shoot_Togo_A_virus	0.876923	0.960526	0.991304	0.876923	0.95082
Artverviricota	Revtraviricetes	Ortervirales	Caulimoviridae	Badnavirus	Mulberry_badnavirus_1	0.876923	0.960526	0.991304	0.876923	0.95082
Artverviricota	Revtraviricetes	Ortervirales	Caulimoviridae	Badnavirus	Pineapple_bacilliform_ER_virus	0.876923	0.960526	0.991304	0.876923	0.95082
Artverviricota	Revtraviricetes	Ortervirales	Caulimoviridae	Badnavirus	Schefflera_ringspot_virus	0.876923	0.960526	0.991304	0.876923	0.95082
Artverviricota	Revtraviricetes	Ortervirales	Caulimoviridae	Caulimovirus	Soybean_Putnam_virus	0.876923	0.960526	0.991304	0.876923	NA
Artverviricota	Revtraviricetes	Ortervirales	Caulimoviridae	Caulimovirus	Lamium_leaf_distortion_virus	0.876923	0.960526	0.991304	0.876923	NA
Artverviricota	Revtraviricetes	Ortervirales	Caulimoviridae	Caulimovirus	Dahlia_mosaic_virus	0.876923	0.960526	0.991304	0.876923	NA
Artverviricota	Revtraviricetes	Ortervirales	Caulimoviridae	Caulimovirus	Angelica_bushy_stunt_virus	0.876923	0.960526	0.991304	0.876923	NA
Artverviricota	Revtraviricetes	Ortervirales	Caulimoviridae	Caulimovirus	Atractylodes_mild_mottle_virus	0.876923	0.960526	0.991304	0.876923	NA
Artverviricota	Revtraviricetes	Ortervirales	Caulimoviridae	Caulimovirus	Horseradish_latent_virus	0.876923	0.960526	0.991304	0.876923	NA
Artverviricota	Revtraviricetes	Ortervirales	Caulimoviridae	Caulimovirus	Strawberry_vein_banding_virus	0.876923	0.960526	0.991304	0.876923	NA
Artverviricota	Revtraviricetes	Ortervirales	Caulimoviridae	Cavemovirus	Sweet_potato_collusive_virus	0.876923	0.960526	0.991304	0.876923	NA
Artverviricota	Revtraviricetes	Ortervirales	Caulimoviridae	Dioscovirus	Dioscorea_nummularia-associated_virus	0.876923	0.960526	0.991304	0.876923	NA
Artverviricota	Revtraviricetes	Ortervirales	Caulimoviridae	Rosadnavirus	Rose_yellow_vein_virus	0.876923	0.960526	0.991304	0.876923	NA
Artverviricota	Revtraviricetes	Ortervirales	Caulimoviridae	Ruflodivirus	Rudbeckia_flower_distortion_virus	0.876923	0.960526	0.991304	0.876923	NA
Artverviricota	Revtraviricetes	Ortervirales	Caulimoviridae	Solendovirus	Tobacco_vein_clearing_virus	0.876923	0.960526	0.991304	0.876923	NA
Artverviricota	Revtraviricetes	Ortervirales	Caulimoviridae	Solendovirus	Sweet_potato_vein_clearing_virus	0.876923	0.960526	0.991304	0.876923	NA
Artverviricota	Revtraviricetes	Ortervirales	Caulimoviridae	Soymovirus	Peanut_chlorotic_streak_virus	0.876923	0.960526	0.991304	0.876923	NA
Artverviricota	Revtraviricetes	Ortervirales	Caulimoviridae	Soymovirus	Water_chestnut_soymovirus_1	0.876923	0.960526	0.991304	0.876923	NA
Artverviricota	Revtraviricetes	Ortervirales	Metaviridae	Errantivirus	Trichoplusia_ni_TED_virus	0.876923	NA	0.991304	0.876923	NA
Artverviricota	Revtraviricetes	Ortervirales	Retroviridae	Alpharetrovirus	Avian_leukemia_virus	0.876923	0.657895	0.991304	0.876923	NA
Artverviricota	Revtraviricetes	Ortervirales	Retroviridae	Betaretrovirus	Simian_retrovirus_4	0.876923	0.657895	0.991304	0.876923	NA
Artverviricota	Revtraviricetes	Ortervirales	Retroviridae	Betaretrovirus	Simian_retrovirus_8	0.876923	0.657895	0.991304	0.876923	NA
Artverviricota	Revtraviricetes	Ortervirales	Retroviridae	Betaretrovirus	Desmodus_rotundus_endogenous_retrovirus	0.876923	0.657895	0.991304	0.876923	NA
Artverviricota	Revtraviricetes	Ortervirales	Retroviridae	Betaretrovirus	Ovine_enzootic_nasal_tumor_virus	0.876923	0.657895	0.991304	0.876923	NA
Artverviricota	Revtraviricetes	Ortervirales	Retroviridae	Betaretrovirus	Bovine_retrovirus_CH15	0.876923	0.657895	0.991304	0.876923	NA
Artverviricota	Revtraviricetes	Ortervirales	Retroviridae	Deltaretrovirus	Simian_T-cell_lymphotropic_virus_6	0.876923	0.657895	0.991304	0.876923	NA
Artverviricota	Revtraviricetes	Ortervirales	Retroviridae	Deltaretrovirus	Human_T-lymphotropic_virus_4	0.876923	0.657895	0.991304	0.876923	NA
Artverviricota	Revtraviricetes	Ortervirales	Retroviridae	Deltaretrovirus	Human_T-cell_leukemia_virus_type_I	0.876923	0.657895	0.991304	0.876923	NA
Artverviricota	Revtraviricetes	Ortervirales	Retroviridae	Deltaretrovirus	Simian_T-lymphotropic_virus_2	0.876923	0.657895	0.991304	0.876923	NA
Artverviricota	Revtraviricetes	Ortervirales	Retroviridae	Felispumavirus	Puma_feline_foamy_virus	0.876923	0.657895	0.991304	0.876923	NA
Artverviricota	Revtraviricetes	Ortervirales	Retroviridae	Gammaretrovirus	PreXMRV-1	0.876923	0.657895	0.991304	0.876923	NA
Artverviricota	Revtraviricetes	Ortervirales	Retroviridae	Gammaretrovirus	Reticuloendotheliosis_virus	0.876923	0.657895	0.991304	0.876923	NA
Artverviricota	Revtraviricetes	Ortervirales	Retroviridae	Gammaretrovirus	Mus_musculus_mobilized_endogenous_polytropic_provirus	0.876923	0.657895	0.991304	0.876923	NA
Artverviricota	Revtraviricetes	Ortervirales	Retroviridae	Lentivirus	Feline_immunodeficiency_virus	0.876923	0.657895	0.991304	0.876923	NA
Artverviricota	Revtraviricetes	Ortervirales	Retroviridae	Lentivirus	Puma_lentivirus_14	0.876923	0.657895	0.991304	0.876923	NA
Artverviricota	Revtraviricetes	Ortervirales	Retroviridae	Lentivirus	Human_immunodeficiency_virus_1	0.876923	0.657895	0.991304	0.876923	NA
Artverviricota	Revtraviricetes	Ortervirales	Retroviridae	Lentivirus	Human_immunodeficiency_virus_2	0.876923	0.657895	0.991304	0.876923	NA
Artverviricota	Revtraviricetes	Ortervirales	Retroviridae	Lentivirus	Simian_immunodeficiency_virus_SIV-mnd_2	0.876923	0.657895	0.991304	0.876923	NA
Artverviricota	Revtraviricetes	Ortervirales	Retroviridae	Lentivirus	Simian_immunodeficiency_virus	0.876923	0.657895	0.991304	0.876923	NA
Artverviricota	Revtraviricetes	Ortervirales	Retroviridae	Lentivirus	Jembrana_disease_virus	0.876923	0.657895	0.991304	0.876923	NA
Artverviricota	Revtraviricetes	Ortervirales	Retroviridae	Lentivirus	Bovine_immunodeficiency_virus	0.876923	0.657895	0.991304	0.876923	NA
Artverviricota	Revtraviricetes	Ortervirales	Retroviridae	Prosimiispumavirus	Brown_greater_galago_prosimian_foamy_virus	0.876923	0.657895	0.991304	0.876923	NA
Artverviricota	Revtraviricetes	Ortervirales	Retroviridae	Simiispumavirus	Eastern_chimpanzee_simian_foamy_virus	0.876923	0.657895	0.991304	0.876923	NA
Artverviricota	Revtraviricetes	Ortervirales	Retroviridae	Simiispumavirus	Western_lowland_gorilla_simian_foamy_virus	0.876923	0.657895	0.991304	0.876923	NA
Artverviricota	Revtraviricetes	Ortervirales	Retroviridae	Simiispumavirus	Guenon_simian_foamy_virus	0.876923	0.657895	0.991304	0.876923	NA
Artverviricota	Revtraviricetes	Ortervirales	Retroviridae	Simiispumavirus	Simian_foamy_virus_Pongo_pygmaeus_pygmaeus	0.876923	0.657895	0.991304	0.876923	NA
Artverviricota	Revtraviricetes	Ortervirales	Retroviridae	Simiispumavirus	Japanese_macaque_simian_foamy_virus	0.876923	0.657895	0.991304	0.876923	NA
Artverviricota	Revtraviricetes	Ortervirales	Retroviridae	Simiispumavirus	Central_cimpanzee_simian_foamy_virus	0.876923	0.657895	0.991304	0.876923	NA
Artverviricota	Revtraviricetes	Ortervirales	Retroviridae	Simiispumavirus	Rhesus_macaque_simian_foamy_virus	0.876923	0.657895	0.991304	0.876923	NA
Artverviricota	Revtraviricetes	Ortervirales	Retroviridae	Simiispumavirus	White-tufted-ear_marmoset_simian_foamy_virus	0.876923	0.657895	0.991304	0.876923	NA
Artverviricota	Revtraviricetes	Ortervirales	Retroviridae	Simiispumavirus	Yellow-breasted_capuchin_simian_foamy_virus	0.876923	0.657895	0.991304	0.876923	NA
Artverviricota	Revtraviricetes	Ortervirales	Retroviridae	Simiispumavirus	Squirrel_monkey_simian_foamy_virus	0.876923	0.657895	0.991304	0.876923	NA
Artverviricota	Revtraviricetes	Ortervirales	Retroviridae	Spumavirus	Simian_foamy_virus	0.876923	0.657895	0.991304	0.876923	NA
Artverviricota	Revtraviricetes	Ortervirales	Retroviridae	NA	Xenopus_laevis_endogenous_retrovirus_Xen1	0.876923	0.657895	0.991304	0.876923	NA
Artverviricota	Revtraviricetes	Ortervirales	Retroviridae	NA	Avian_endogenous_retrovirus_EAV-HP	0.876923	0.657895	0.991304	0.876923	NA
Artverviricota	Revtraviricetes	Ortervirales	Retroviridae	NA	Human_endogenous_retrovirus_K113	0.876923	0.657895	0.991304	0.876923	NA
Artverviricota	Revtraviricetes	Ortervirales	Retroviridae	NA	Atlantic_salmon_swim_bladder_sarcoma_virus	0.876923	0.657895	0.991304	0.876923	NA
Cossaviricota	Papovaviricetes	Sepolyvirales	Polyomaviridae	Alphapolyomavirus	Mastomys_natalensis_polyomavirus_2	0.970109	1	1	1	0.857143
Cossaviricota	Papovaviricetes	Sepolyvirales	Polyomaviridae	Alphapolyomavirus	Alphapolyomavirus_mauratus	0.970109	1	1	1	0.857143
Cossaviricota	Papovaviricetes	Sepolyvirales	Polyomaviridae	Alphapolyomavirus	Murine_polyomavirus_strain_BG	0.970109	1	1	1	0.857143
Cossaviricota	Papovaviricetes	Sepolyvirales	Polyomaviridae	Alphapolyomavirus	Mastomys_natalensis_polyomavirus_3	0.970109	1	1	1	0.857143
Cossaviricota	Papovaviricetes	Sepolyvirales	Polyomaviridae	Alphapolyomavirus	Rattus_norvegicus_polyomavirus_1	0.970109	1	1	1	0.857143
Cossaviricota	Papovaviricetes	Sepolyvirales	Polyomaviridae	Alphapolyomavirus	Alphapolyomavirus_aflavicollis	0.970109	1	1	1	0.857143
Cossaviricota	Papovaviricetes	Sepolyvirales	Polyomaviridae	Alphapolyomavirus	Merkel_cell_polyomavirus	0.970109	1	1	1	0.857143
Cossaviricota	Papovaviricetes	Sepolyvirales	Polyomaviridae	Alphapolyomavirus	bat_polyomavirus_5b1	0.970109	1	1	1	0.857143
Cossaviricota	Papovaviricetes	Sepolyvirales	Polyomaviridae	Alphapolyomavirus	Sorex_minutus_polyomavirus_1	0.970109	1	1	1	0.857143
Cossaviricota	Papovaviricetes	Sepolyvirales	Polyomaviridae	Alphapolyomavirus	Otomops_polyomavirus_KY157	0.970109	1	1	1	0.857143
Cossaviricota	Papovaviricetes	Sepolyvirales	Polyomaviridae	Alphapolyomavirus	Alphapolyomavirus_sextipanos	0.970109	1	1	1	0.857143
Cossaviricota	Papovaviricetes	Sepolyvirales	Polyomaviridae	Alphapolyomavirus	Alphapolyomavirus_cardiodermae	0.970109	1	1	1	0.857143
Cossaviricota	Papovaviricetes	Sepolyvirales	Polyomaviridae	Alphapolyomavirus	Alphapolyomavirus_tertipanos	0.970109	1	1	1	0.857143
Cossaviricota	Papovaviricetes	Sepolyvirales	Polyomaviridae	Alphapolyomavirus	LI_polyomavirus	0.970109	1	1	1	0.857143
Cossaviricota	Papovaviricetes	Sepolyvirales	Polyomaviridae	Alphapolyomavirus	Alphapolyomavirus_septipanos	0.970109	1	1	1	0.857143
Cossaviricota	Papovaviricetes	Sepolyvirales	Polyomaviridae	Alphapolyomavirus	Pan_troglodytes_verus_polyomavirus_1a	0.970109	1	1	1	0.857143
Cossaviricota	Papovaviricetes	Sepolyvirales	Polyomaviridae	Alphapolyomavirus	Gorilla_gorilla_gorilla_polyomavirus_1	0.970109	1	1	1	0.857143
Cossaviricota	Papovaviricetes	Sepolyvirales	Polyomaviridae	Alphapolyomavirus	Macaca_fascicularis_polyomavirus_1	0.970109	1	1	1	0.857143
Cossaviricota	Papovaviricetes	Sepolyvirales	Polyomaviridae	Alphapolyomavirus	Chimpanzee_polyomavirus_Bob	0.970109	1	1	1	0.857143
Cossaviricota	Papovaviricetes	Sepolyvirales	Polyomaviridae	Alphapolyomavirus	Bat_polyomavirus_5a	0.970109	1	1	1	0.857143
Cossaviricota	Papovaviricetes	Sepolyvirales	Polyomaviridae	Alphapolyomavirus	Sumatran_orang-utan_polyomavirus	0.970109	1	1	1	0.857143
Cossaviricota	Papovaviricetes	Sepolyvirales	Polyomaviridae	Alphapolyomavirus	New_Jersey_polyomavirus-2013	0.970109	1	1	1	0.857143
Cossaviricota	Papovaviricetes	Sepolyvirales	Polyomaviridae	Alphapolyomavirus	Bat_polyomavirus_5b	0.970109	1	1	1	0.857143
Cossaviricota	Papovaviricetes	Sepolyvirales	Polyomaviridae	Alphapolyomavirus	Raccoon_polyomavirus	0.970109	1	1	1	0.857143
Cossaviricota	Papovaviricetes	Sepolyvirales	Polyomaviridae	Alphapolyomavirus	Alphapolyomavirus_callosciuri	0.970109	1	1	1	0.857143
Cossaviricota	Papovaviricetes	Sepolyvirales	Polyomaviridae	Alphapolyomavirus	Eidolon_helvum_polyomavirus_1	0.970109	1	1	1	0.857143
Cossaviricota	Papovaviricetes	Sepolyvirales	Polyomaviridae	Alphapolyomavirus	Alphapolyomavirus_chlopygerythrus	0.970109	1	1	1	0.857143
Cossaviricota	Papovaviricetes	Sepolyvirales	Polyomaviridae	Alphapolyomavirus	Alphapolyomavirus_tertichlopygerythrus	0.970109	1	1	1	0.857143
Cossaviricota	Papovaviricetes	Sepolyvirales	Polyomaviridae	Alphapolyomavirus	Alphapolyomavirus_quintipanos	0.970109	1	1	1	0.857143
Cossaviricota	Papovaviricetes	Sepolyvirales	Polyomaviridae	Alphapolyomavirus	Alphapolyomavirus_sturnirae	0.970109	1	1	1	0.857143
Cossaviricota	Papovaviricetes	Sepolyvirales	Polyomaviridae	Alphapolyomavirus	Sus_scrofa_polyomavirus_1	0.970109	1	1	1	0.857143
Cossaviricota	Papovaviricetes	Sepolyvirales	Polyomaviridae	Alphapolyomavirus	Bornean_orang-utan_polyomavirus	0.970109	1	1	1	0.857143
Cossaviricota	Papovaviricetes	Sepolyvirales	Polyomaviridae	Alphapolyomavirus	Tupaia_glis_polyomavirus_1	0.970109	1	1	1	0.857143
Cossaviricota	Papovaviricetes	Sepolyvirales	Polyomaviridae	Alphapolyomavirus	Sorex_araneus_polyomavirus_1	0.970109	1	1	1	0.857143
Cossaviricota	Papovaviricetes	Sepolyvirales	Polyomaviridae	Alphapolyomavirus	Otomops_polyomavirus_KY156	0.970109	1	1	1	0.857143
Cossaviricota	Papovaviricetes	Sepolyvirales	Polyomaviridae	Alphapolyomavirus	Alphapolyomavirus_apaniscus	0.970109	1	1	1	0.857143
Cossaviricota	Papovaviricetes	Sepolyvirales	Polyomaviridae	Alphapolyomavirus	bat_polyomavirus_4b	0.970109	1	1	1	0.857143
Cossaviricota	Papovaviricetes	Sepolyvirales	Polyomaviridae	Alphapolyomavirus	Trichodysplasia_spinulosa-associated_polyomavirus	0.970109	1	1	1	0.857143
Cossaviricota	Papovaviricetes	Sepolyvirales	Polyomaviridae	Alphapolyomavirus	Miniopterus_schreibersii_polyomavirus_1	0.970109	1	1	1	0.857143
Cossaviricota	Papovaviricetes	Sepolyvirales	Polyomaviridae	Alphapolyomavirus	Piliocolobus_rufomitratus_polyomavirus_1	0.970109	1	1	1	0.857143
Cossaviricota	Papovaviricetes	Sepolyvirales	Polyomaviridae	Alphapolyomavirus	Alphapolyomavirus_quartipanos	0.970109	1	1	1	0.857143
Cossaviricota	Papovaviricetes	Sepolyvirales	Polyomaviridae	Alphapolyomavirus	Alphapolyomavirus_secarplanirostris	0.970109	1	1	1	0.857143
Cossaviricota	Papovaviricetes	Sepolyvirales	Polyomaviridae	Alphapolyomavirus	Miniopterus_schreibersii_polyomavirus_2	0.970109	1	1	1	0.857143
Cossaviricota	Papovaviricetes	Sepolyvirales	Polyomaviridae	Alphapolyomavirus	Yellow_baboon_polyomavirus_1	0.970109	1	1	1	0.857143
Cossaviricota	Papovaviricetes	Sepolyvirales	Polyomaviridae	Alphapolyomavirus	Alphapolyomavirus_tertarplanisrostris	0.970109	1	1	1	0.857143
Cossaviricota	Papovaviricetes	Sepolyvirales	Polyomaviridae	Alphapolyomavirus	Sorex_coronatus_polyomavirus_1	0.970109	1	1	1	0.857143
Cossaviricota	Papovaviricetes	Sepolyvirales	Polyomaviridae	Alphapolyomavirus	Human_polyomavirus_9	0.970109	1	1	1	0.857143
Cossaviricota	Papovaviricetes	Sepolyvirales	Polyomaviridae	Alphapolyomavirus	bat_polyomavirus_3b	0.970109	1	1	1	0.857143
Cossaviricota	Papovaviricetes	Sepolyvirales	Polyomaviridae	Alphapolyomavirus	Philantomba_monticola_polyomavirus_1	0.970109	1	1	1	0.857143
Cossaviricota	Papovaviricetes	Sepolyvirales	Polyomaviridae	Betapolyomavirus	Bank_vole_polyomavirus	0.970109	1	1	1	0.805556
Cossaviricota	Papovaviricetes	Sepolyvirales	Polyomaviridae	Betapolyomavirus	bat_polyomavirus_2a	0.970109	1	1	1	0.805556
Cossaviricota	Papovaviricetes	Sepolyvirales	Polyomaviridae	Betapolyomavirus	WU_Polyomavirus	0.970109	1	1	1	0.805556
Cossaviricota	Papovaviricetes	Sepolyvirales	Polyomaviridae	Betapolyomavirus	Bat_polyomavirus_6b	0.970109	1	1	1	0.805556
Cossaviricota	Papovaviricetes	Sepolyvirales	Polyomaviridae	Betapolyomavirus	Betapolyomavirus_calbifrons	0.970109	1	1	1	0.805556
Cossaviricota	Papovaviricetes	Sepolyvirales	Polyomaviridae	Betapolyomavirus	Betapolyomavirus_arplanirostris	0.970109	1	1	1	0.805556
Cossaviricota	Papovaviricetes	Sepolyvirales	Polyomaviridae	Betapolyomavirus	California_sea_lion_polyomavirus_1	0.970109	1	1	1	0.805556
Cossaviricota	Papovaviricetes	Sepolyvirales	Polyomaviridae	Betapolyomavirus	Rousettus_aegyptiacus_polyomavirus_1	0.970109	1	1	1	0.805556
Cossaviricota	Papovaviricetes	Sepolyvirales	Polyomaviridae	Betapolyomavirus	Betapolyomavirus_canis	0.970109	1	1	1	0.805556
Cossaviricota	Papovaviricetes	Sepolyvirales	Polyomaviridae	Betapolyomavirus	Bat_polyomavirus_6a	0.970109	1	1	1	0.805556
Cossaviricota	Papovaviricetes	Sepolyvirales	Polyomaviridae	Betapolyomavirus	Betapolyomavirus_hominis	0.970109	1	1	1	0.805556
Cossaviricota	Papovaviricetes	Sepolyvirales	Polyomaviridae	Betapolyomavirus	Mus_musculus_polyomavirus_3	0.970109	1	1	1	0.805556
Cossaviricota	Papovaviricetes	Sepolyvirales	Polyomaviridae	Betapolyomavirus	Betapolyomavirus_mastomysis	0.970109	1	1	1	0.805556
Cossaviricota	Papovaviricetes	Sepolyvirales	Polyomaviridae	Betapolyomavirus	Pan_troglodytes_verus_polyomavirus_8	0.970109	1	1	1	0.805556
Cossaviricota	Papovaviricetes	Sepolyvirales	Polyomaviridae	Betapolyomavirus	Betapolyomavirus_secuchlopygerythrus	0.970109	1	1	1	0.805556
Cossaviricota	Papovaviricetes	Sepolyvirales	Polyomaviridae	Betapolyomavirus	Bat_polyomavirus_6c	0.970109	1	1	1	0.805556
Cossaviricota	Papovaviricetes	Sepolyvirales	Polyomaviridae	Betapolyomavirus	Meles_meles_polyomavirus_1	0.970109	1	1	1	0.805556
Cossaviricota	Papovaviricetes	Sepolyvirales	Polyomaviridae	Betapolyomavirus	bat_polyomavirus_2b	0.970109	1	1	1	0.805556
Cossaviricota	Papovaviricetes	Sepolyvirales	Polyomaviridae	Betapolyomavirus	Panthera_leo_polyomavirus_1	0.970109	1	1	1	0.805556
Cossaviricota	Papovaviricetes	Sepolyvirales	Polyomaviridae	Betapolyomavirus	Saimiri_sciureus_polyomavirus_1	0.970109	1	1	1	0.805556
Cossaviricota	Papovaviricetes	Sepolyvirales	Polyomaviridae	Betapolyomavirus	Sciurus_carolinensis_polyomavirus_1	0.970109	1	1	1	0.805556
Cossaviricota	Papovaviricetes	Sepolyvirales	Polyomaviridae	Betapolyomavirus	Common_vole_polyomavirus	0.970109	1	1	1	0.805556
Cossaviricota	Papovaviricetes	Sepolyvirales	Polyomaviridae	Betapolyomavirus	Betapolyomavirus_vicugnae	0.970109	1	1	1	0.805556
Cossaviricota	Papovaviricetes	Sepolyvirales	Polyomaviridae	Betapolyomavirus	Betapolyomavirus_securanorvegicus	0.970109	1	1	1	0.805556
Cossaviricota	Papovaviricetes	Sepolyvirales	Polyomaviridae	Betapolyomavirus	JC_polyomavirus	0.970109	1	1	1	0.805556
Cossaviricota	Papovaviricetes	Sepolyvirales	Polyomaviridae	Betapolyomavirus	Yellow_baboon_polyomavirus_2	0.970109	1	1	1	0.805556
Cossaviricota	Papovaviricetes	Sepolyvirales	Polyomaviridae	Betapolyomavirus	Betapolyomavirus_mafricanus	0.970109	1	1	1	0.805556
Cossaviricota	Papovaviricetes	Sepolyvirales	Polyomaviridae	Betapolyomavirus	Squirrel_monkey_polyomavirus	0.970109	1	1	1	0.805556
Cossaviricota	Papovaviricetes	Sepolyvirales	Polyomaviridae	Betapolyomavirus	Betapolyomavirus_lepweddellii	0.970109	1	1	1	0.805556
Cossaviricota	Papovaviricetes	Sepolyvirales	Polyomaviridae	Betapolyomavirus	Betapolyomavirus_cercopitheci	0.970109	1	1	1	0.805556
Cossaviricota	Papovaviricetes	Sepolyvirales	Polyomaviridae	Betapolyomavirus	Betapolyomavirus_equi	0.970109	1	1	1	0.805556
Cossaviricota	Papovaviricetes	Sepolyvirales	Polyomaviridae	Betapolyomavirus	African_elephant_polyomavirus_1	0.970109	1	1	1	0.805556
Cossaviricota	Papovaviricetes	Sepolyvirales	Polyomaviridae	Betapolyomavirus	Betapolyomavirus_tertihominis	0.970109	1	1	1	0.805556
Cossaviricota	Papovaviricetes	Sepolyvirales	Polyomaviridae	Betapolyomavirus	Glis_glis_polyomavirus_1	0.970109	1	1	1	0.805556
Cossaviricota	Papovaviricetes	Sepolyvirales	Polyomaviridae	Betapolyomavirus	Betapolyomavirus_callosciuri	0.970109	1	1	1	0.805556
Cossaviricota	Papovaviricetes	Sepolyvirales	Polyomaviridae	Betapolyomavirus	Betapolyomavirus_ptedavyi	0.970109	1	1	1	0.805556
Cossaviricota	Papovaviricetes	Sepolyvirales	Polyomaviridae	Deltapolyomavirus	Raccoon-associated_polyomavirus_2	0.970109	1	1	1	NA
Cossaviricota	Papovaviricetes	Sepolyvirales	Polyomaviridae	Deltapolyomavirus	Human_polyomavirus_6	0.970109	1	1	1	NA
Cossaviricota	Papovaviricetes	Sepolyvirales	Polyomaviridae	Deltapolyomavirus	MW_polyomavirus	0.970109	1	1	1	NA
Cossaviricota	Papovaviricetes	Sepolyvirales	Polyomaviridae	Deltapolyomavirus	Giant_panda_polyomavirus	0.970109	1	1	1	NA
Cossaviricota	Papovaviricetes	Sepolyvirales	Polyomaviridae	Deltapolyomavirus	Human_polyomavirus_7	0.970109	1	1	1	NA
Cossaviricota	Papovaviricetes	Sepolyvirales	Polyomaviridae	Deltapolyomavirus	STL_polyomavirus	0.970109	1	1	1	NA
Cossaviricota	Papovaviricetes	Sepolyvirales	Polyomaviridae	Deltapolyomavirus	Deltapolyomavirus_canis	0.970109	1	1	1	NA
Cossaviricota	Papovaviricetes	Sepolyvirales	Polyomaviridae	Epsilonpolyomavirus	Capra_aegagrus_polyomavirus_1	0.970109	1	1	1	NA
Cossaviricota	Papovaviricetes	Sepolyvirales	Polyomaviridae	Epsilonpolyomavirus	Potamochoerus_porcus_polyomavirus_1	0.970109	1	1	1	NA
Cossaviricota	Papovaviricetes	Sepolyvirales	Polyomaviridae	Gammapolyomavirus	Butcherbird_polyomavirus	0.970109	1	1	1	NA
Cossaviricota	Papovaviricetes	Sepolyvirales	Polyomaviridae	Gammapolyomavirus	Erythrura_gouldiae_polyomavirus_1	0.970109	1	1	1	NA
Cossaviricota	Papovaviricetes	Sepolyvirales	Polyomaviridae	Gammapolyomavirus	Canary_polyomavirus	0.970109	1	1	1	NA
Cossaviricota	Papovaviricetes	Sepolyvirales	Polyomaviridae	Gammapolyomavirus	Adelie_penguin_polyomavirus	0.970109	1	1	1	NA
Cossaviricota	Papovaviricetes	Sepolyvirales	Polyomaviridae	Gammapolyomavirus	Gammapolyomavirus_lonmaja	0.970109	1	1	1	NA
Cossaviricota	Papovaviricetes	Sepolyvirales	Polyomaviridae	Gammapolyomavirus	Finch_polyomavirus	0.970109	1	1	1	NA
Cossaviricota	Papovaviricetes	Sepolyvirales	Polyomaviridae	Gammapolyomavirus	Crow_polyomavirus	0.970109	1	1	1	NA
Cossaviricota	Papovaviricetes	Sepolyvirales	Polyomaviridae	Thetapolyomavirus	Thetapolyomavirus_trebernacchii	0.970109	1	1	1	NA
Cossaviricota	Papovaviricetes	Sepolyvirales	Polyomaviridae	Thetapolyomavirus	Thetapolyomavirus_trepennellii	0.970109	1	1	1	NA
Cossaviricota	Papovaviricetes	Sepolyvirales	Polyomaviridae	Zetapolyomavirus	Zetapolyomavirus_delphini	0.970109	1	1	1	NA
Cossaviricota	Papovaviricetes	Sepolyvirales	Polyomaviridae	NA	Marbled_eel_polyomavirus	0.970109	1	1	1	NA
Cossaviricota	Papovaviricetes	Sepolyvirales	Polyomaviridae	NA	Myocastor_coypus_polyomavirus_1	0.970109	1	1	1	NA
Cossaviricota	Papovaviricetes	Sepolyvirales	Polyomaviridae	NA	Black_sea_bass_polyomavirus_1	0.970109	1	1	1	NA
Cossaviricota	Papovaviricetes	Sepolyvirales	Polyomaviridae	NA	Sparus_aurata_polyomavirus_1	0.970109	1	1	1	NA
Cossaviricota	Papovaviricetes	Sepolyvirales	Polyomaviridae	NA	Bat_polyomavirus	0.970109	1	1	1	NA
Cossaviricota	Papovaviricetes	Sepolyvirales	Polyomaviridae	NA	Tadarida_brasiliensis_polyomavirus_2	0.970109	1	1	1	NA
Cossaviricota	Papovaviricetes	Sepolyvirales	Polyomaviridae	NA	Rhinolophus_hildebrandtii_polyomavirus_1	0.970109	1	1	1	NA
Cossaviricota	Papovaviricetes	Sepolyvirales	Polyomaviridae	NA	Sheep_polyomavirus_1	0.970109	1	1	1	NA
Cossaviricota	Papovaviricetes	Sepolyvirales	Polyomaviridae	NA	Pan_troglodytes_troglodytes_polyomavirus_1	0.970109	1	1	1	NA
Cossaviricota	Papovaviricetes	Sepolyvirales	Polyomaviridae	NA	Polyomavirus_sp.	0.970109	1	1	1	NA
Cossaviricota	Papovaviricetes	Sepolyvirales	Polyomaviridae	NA	Akodon_montensis_polyomavirus	0.970109	1	1	1	NA
Cossaviricota	Papovaviricetes	Sepolyvirales	Polyomaviridae	NA	Rhinolophus_simulator_polyomavirus_2	0.970109	1	1	1	NA
Cossaviricota	Papovaviricetes	Sepolyvirales	Polyomaviridae	NA	Sea_otter_polyomavirus_1	0.970109	1	1	1	NA
Cossaviricota	Papovaviricetes	Sepolyvirales	Polyomaviridae	NA	Rhinolophus_simulator_polyomavirus_1	0.970109	1	1	1	NA
Cossaviricota	Papovaviricetes	Sepolyvirales	Polyomaviridae	NA	Rhinolophus_simulator_polyomavirus_3	0.970109	1	1	1	NA
Cossaviricota	Papovaviricetes	Sepolyvirales	Polyomaviridae	NA	Chaerephon_polyomavirus_1	0.970109	1	1	1	NA
Cossaviricota	Papovaviricetes	Sepolyvirales	Polyomaviridae	NA	Rhynchobatus_djiddensis_polyomavirus_1	0.970109	1	1	1	NA
Cossaviricota	Papovaviricetes	Sepolyvirales	Polyomaviridae	NA	Bat_polyomavirus_6d	0.970109	1	1	1	NA
Cossaviricota	Papovaviricetes	Sepolyvirales	Polyomaviridae	NA	Tadarida_brasiliensis_polyomavirus_1	0.970109	1	1	1	NA
Cossaviricota	Papovaviricetes	Sepolyvirales	Polyomaviridae	NA	Rhinolophus_blasii_polyomavirus_2	0.970109	1	1	1	NA
Cossaviricota	Papovaviricetes	Zurhausenvirales	Papillomaviridae	Alefpapillomavirus	Sparus_aurata_papillomavirus_1	0.970109	1	1	1	NA
Cossaviricota	Papovaviricetes	Zurhausenvirales	Papillomaviridae	Alphapapillomavirus	Macaca_mulatta_papillomavirus_6	0.970109	1	1	1	NA
Cossaviricota	Papovaviricetes	Zurhausenvirales	Papillomaviridae	Alphapapillomavirus	Papio_hamadryas_papillomavirus_1	0.970109	1	1	1	NA
Cossaviricota	Papovaviricetes	Zurhausenvirales	Papillomaviridae	Alphapapillomavirus	Alphapapillomavirus_4	0.970109	1	1	1	NA
Cossaviricota	Papovaviricetes	Zurhausenvirales	Papillomaviridae	Alphapapillomavirus	Human_papillomavirus_type_16	0.970109	1	1	1	NA
Cossaviricota	Papovaviricetes	Zurhausenvirales	Papillomaviridae	Betapapillomavirus	Macaca_fascicularis_papillomavirus_2	0.970109	1	1	1	NA
Cossaviricota	Papovaviricetes	Zurhausenvirales	Papillomaviridae	Betapapillomavirus	Colobus_guereza_papillomavirus_2	0.970109	1	1	1	NA
Cossaviricota	Papovaviricetes	Zurhausenvirales	Papillomaviridae	Chipapillomavirus	Canis_familiaris_papillomavirus_3	0.970109	1	1	1	NA
Cossaviricota	Papovaviricetes	Zurhausenvirales	Papillomaviridae	Chipapillomavirus	Canis_familiaris_papillomavirus_4	0.970109	1	1	1	NA
Cossaviricota	Papovaviricetes	Zurhausenvirales	Papillomaviridae	Chipapillomavirus	Canis_familiaris_papillomavirus_8	0.970109	1	1	1	NA
Cossaviricota	Papovaviricetes	Zurhausenvirales	Papillomaviridae	Chipapillomavirus	Canis_familiaris_papillomavirus_16	0.970109	1	1	1	NA
Cossaviricota	Papovaviricetes	Zurhausenvirales	Papillomaviridae	Chipapillomavirus	Canis_familiaris_papillomavirus_10	0.970109	1	1	1	NA
Cossaviricota	Papovaviricetes	Zurhausenvirales	Papillomaviridae	Chipapillomavirus	Canis_familiaris_papillomavirus_9	0.970109	1	1	1	NA
Cossaviricota	Papovaviricetes	Zurhausenvirales	Papillomaviridae	Deltapapillomavirus	Capreolus_capreolus_papillomavirus_1	0.970109	1	1	1	NA
Cossaviricota	Papovaviricetes	Zurhausenvirales	Papillomaviridae	Deltapapillomavirus	Bos_taurus_papillomavirus_13	0.970109	1	1	1	NA
Cossaviricota	Papovaviricetes	Zurhausenvirales	Papillomaviridae	Deltapapillomavirus	Camelus_dromedarius_papillomavirus_2	0.970109	1	1	1	NA
Cossaviricota	Papovaviricetes	Zurhausenvirales	Papillomaviridae	Deltapapillomavirus	Giraffa_camelopardalis_papillomavirus_1	0.970109	1	1	1	NA
Cossaviricota	Papovaviricetes	Zurhausenvirales	Papillomaviridae	Deltapapillomavirus	Camelus_dromedarius_papillomavirus_1	0.970109	1	1	1	NA
Cossaviricota	Papovaviricetes	Zurhausenvirales	Papillomaviridae	Dyochipapillomavirus	Equus_asinus_papillomavirus_1	0.970109	1	1	1	NA
Cossaviricota	Papovaviricetes	Zurhausenvirales	Papillomaviridae	Dyoetapapillomavirus	Erinaceus_europaeus_papillomavirus_1	0.970109	1	1	1	NA
Cossaviricota	Papovaviricetes	Zurhausenvirales	Papillomaviridae	Dyoiotapapillomavirus	Equus_caballus_papillomavirus_4	0.970109	1	1	1	NA
Cossaviricota	Papovaviricetes	Zurhausenvirales	Papillomaviridae	Dyoiotapapillomavirus	Equus_caballus_papillomavirus_3	0.970109	1	1	1	NA
Cossaviricota	Papovaviricetes	Zurhausenvirales	Papillomaviridae	Dyoiotapapillomavirus	Equus_caballus_papillomavirus_5	0.970109	1	1	1	NA
Cossaviricota	Papovaviricetes	Zurhausenvirales	Papillomaviridae	Dyokappapapillomavirus	Rupicapra_rupicapra_papillomavirus_1	0.970109	1	1	1	NA
Cossaviricota	Papovaviricetes	Zurhausenvirales	Papillomaviridae	Dyokappapapillomavirus	Bos_taurus_papillomavirus_18	0.970109	1	1	1	NA
Cossaviricota	Papovaviricetes	Zurhausenvirales	Papillomaviridae	Dyokappapapillomavirus	Bos_taurus_papillomavirus_16	0.970109	1	1	1	NA
Cossaviricota	Papovaviricetes	Zurhausenvirales	Papillomaviridae	Dyokappapapillomavirus	Ovis_aries_papillomavirus_3	0.970109	1	1	1	NA
Cossaviricota	Papovaviricetes	Zurhausenvirales	Papillomaviridae	Dyokappapapillomavirus	Pudu_puda_papillomavirus_1	0.970109	1	1	1	NA
Cossaviricota	Papovaviricetes	Zurhausenvirales	Papillomaviridae	Dyolambdapapillomavirus	Bettongia_penicillata_papillomavirus_1	0.970109	1	1	1	NA
Cossaviricota	Papovaviricetes	Zurhausenvirales	Papillomaviridae	Dyomupapillomavirus	Boa_constrictor_papillomavirus_1	0.970109	1	1	1	NA
Cossaviricota	Papovaviricetes	Zurhausenvirales	Papillomaviridae	Dyomupapillomavirus	Morelia_spilota_papillomavirus_1	0.970109	1	1	1	NA
Cossaviricota	Papovaviricetes	Zurhausenvirales	Papillomaviridae	Dyonupapillomavirus	Zalophus_californianus_papillomavirus_1	0.970109	1	1	1	NA
Cossaviricota	Papovaviricetes	Zurhausenvirales	Papillomaviridae	Dyoomegapapillomavirus	Eptesicus_serotinus_papillomavirus_2	0.970109	1	1	1	NA
Cossaviricota	Papovaviricetes	Zurhausenvirales	Papillomaviridae	Dyoomikronpapillomavirus	Saimiri_sciureus_papillomavirus_1	0.970109	1	1	1	NA
Cossaviricota	Papovaviricetes	Zurhausenvirales	Papillomaviridae	Dyophipapillomavirus	Talpa_europaea_papillomavirus_1	0.970109	1	1	1	NA
Cossaviricota	Papovaviricetes	Zurhausenvirales	Papillomaviridae	Dyopipapillomavirus	Phocoena_phocoena_papillomavirus_4	0.970109	1	1	1	NA
Cossaviricota	Papovaviricetes	Zurhausenvirales	Papillomaviridae	Dyopsipapillomavirus	Eptesicus_serotinus_papillomavirus_1	0.970109	1	1	1	NA
Cossaviricota	Papovaviricetes	Zurhausenvirales	Papillomaviridae	Dyorhopapillomavirus	Equus_caballus_papillomavirus_6	0.970109	1	1	1	NA
Cossaviricota	Papovaviricetes	Zurhausenvirales	Papillomaviridae	Dyorhopapillomavirus	Equus_caballus_papillomavirus_7	0.970109	1	1	1	NA
Cossaviricota	Papovaviricetes	Zurhausenvirales	Papillomaviridae	Dyosigmapapillomavirus	Castor_canadensis_papillomavirus_1	0.970109	1	1	1	NA
Cossaviricota	Papovaviricetes	Zurhausenvirales	Papillomaviridae	Dyotaupapillomavirus	Miniopterus_schreibersii_papillomavirus_1	0.970109	1	1	1	NA
Cossaviricota	Papovaviricetes	Zurhausenvirales	Papillomaviridae	Dyothetapapillomavirus	Felis_domesticus_papillomavirus_2	0.970109	1	1	1	NA
Cossaviricota	Papovaviricetes	Zurhausenvirales	Papillomaviridae	Dyoupsilonpapillomavirus	Eidolon_helvum_papillomavirus_1	0.970109	1	1	1	NA
Cossaviricota	Papovaviricetes	Zurhausenvirales	Papillomaviridae	Dyoxipapillomavirus	Bos_taurus_papillomavirus_21	0.970109	1	1	1	NA
Cossaviricota	Papovaviricetes	Zurhausenvirales	Papillomaviridae	Dyoxipapillomavirus	Bos_taurus_papillomavirus_19	0.970109	1	1	1	NA
Cossaviricota	Papovaviricetes	Zurhausenvirales	Papillomaviridae	Dyozetapapillomavirus	Caretta_caretta_papillomavirus_1	0.970109	1	1	1	NA
Cossaviricota	Papovaviricetes	Zurhausenvirales	Papillomaviridae	Epsilonpapillomavirus	Cervus_papillomavirus_2	0.970109	1	1	1	NA
Cossaviricota	Papovaviricetes	Zurhausenvirales	Papillomaviridae	Etapapillomavirus	Serinus_canaria_papillomavirus_1	0.970109	1	1	1	NA
Cossaviricota	Papovaviricetes	Zurhausenvirales	Papillomaviridae	Gammapapillomavirus	Human_papillomavirus_187	0.970109	1	1	1	1
Cossaviricota	Papovaviricetes	Zurhausenvirales	Papillomaviridae	Gammapapillomavirus	Gammapapillomavirus_sp.	0.970109	1	1	1	1
Cossaviricota	Papovaviricetes	Zurhausenvirales	Papillomaviridae	Gammapapillomavirus	Human_papillomavirus_184	0.970109	1	1	1	1
Cossaviricota	Papovaviricetes	Zurhausenvirales	Papillomaviridae	Gammapapillomavirus	Human_papillomavirus_type_156	0.970109	1	1	1	1
Cossaviricota	Papovaviricetes	Zurhausenvirales	Papillomaviridae	Gammapapillomavirus	Macaca_mulatta_papillomavirus_7	0.970109	1	1	1	1
Cossaviricota	Papovaviricetes	Zurhausenvirales	Papillomaviridae	Gammapapillomavirus	Human_papillomavirus_116	0.970109	1	1	1	1
Cossaviricota	Papovaviricetes	Zurhausenvirales	Papillomaviridae	Gammapapillomavirus	Human_papillomavirus_178	0.970109	1	1	1	1
Cossaviricota	Papovaviricetes	Zurhausenvirales	Papillomaviridae	Gammapapillomavirus	Macaca_mulatta_papillomavirus_5	0.970109	1	1	1	1
Cossaviricota	Papovaviricetes	Zurhausenvirales	Papillomaviridae	Gammapapillomavirus	Human_papillomavirus_type_144	0.970109	1	1	1	1
Cossaviricota	Papovaviricetes	Zurhausenvirales	Papillomaviridae	Gammapapillomavirus	Human_papillomavirus_132	0.970109	1	1	1	1
Cossaviricota	Papovaviricetes	Zurhausenvirales	Papillomaviridae	Gammapapillomavirus	Human_papillomavirus_127	0.970109	1	1	1	1
Cossaviricota	Papovaviricetes	Zurhausenvirales	Papillomaviridae	Gammapapillomavirus	Human_papillomavirus_179	0.970109	1	1	1	1
Cossaviricota	Papovaviricetes	Zurhausenvirales	Papillomaviridae	Gammapapillomavirus	Human_papillomavirus_126	0.970109	1	1	1	1
Cossaviricota	Papovaviricetes	Zurhausenvirales	Papillomaviridae	Gammapapillomavirus	Human_papillomavirus_121	0.970109	1	1	1	1
Cossaviricota	Papovaviricetes	Zurhausenvirales	Papillomaviridae	Gammapapillomavirus	Human_papillomavirus_136	0.970109	1	1	1	1
Cossaviricota	Papovaviricetes	Zurhausenvirales	Papillomaviridae	Gammapapillomavirus	Human_papillomavirus_type_137	0.970109	1	1	1	1
Cossaviricota	Papovaviricetes	Zurhausenvirales	Papillomaviridae	Gammapapillomavirus	Human_papillomavirus_134	0.970109	1	1	1	1
Cossaviricota	Papovaviricetes	Zurhausenvirales	Papillomaviridae	Gammapapillomavirus	Human_papillomavirus_KC5	0.970109	1	1	1	1
Cossaviricota	Papovaviricetes	Zurhausenvirales	Papillomaviridae	Gammapapillomavirus	Human_papillomavirus_type_161	0.970109	1	1	1	1
Cossaviricota	Papovaviricetes	Zurhausenvirales	Papillomaviridae	Gammapapillomavirus	Human_papillomavirus_172	0.970109	1	1	1	1
Cossaviricota	Papovaviricetes	Zurhausenvirales	Papillomaviridae	Gammapapillomavirus	Human_papillomavirus_135	0.970109	1	1	1	1
Cossaviricota	Papovaviricetes	Zurhausenvirales	Papillomaviridae	Gammapapillomavirus	Human_papillomavirus_201	0.970109	1	1	1	1
Cossaviricota	Papovaviricetes	Zurhausenvirales	Papillomaviridae	Gammapapillomavirus	human_papillomavirus_166	0.970109	1	1	1	1
Cossaviricota	Papovaviricetes	Zurhausenvirales	Papillomaviridae	Gammapapillomavirus	Human_papillomavirus_154	0.970109	1	1	1	1
Cossaviricota	Papovaviricetes	Zurhausenvirales	Papillomaviridae	Gammapapillomavirus	Human_papillomavirus_type_131	0.970109	1	1	1	1
Cossaviricota	Papovaviricetes	Zurhausenvirales	Papillomaviridae	Gammapapillomavirus	human_papillomavirus_163	0.970109	1	1	1	1
Cossaviricota	Papovaviricetes	Zurhausenvirales	Papillomaviridae	Gammapapillomavirus	Human_papillomavirus_type_129	0.970109	1	1	1	1
Cossaviricota	Papovaviricetes	Zurhausenvirales	Papillomaviridae	Gammapapillomavirus	Human_papillomavirus_175	0.970109	1	1	1	1
Cossaviricota	Papovaviricetes	Zurhausenvirales	Papillomaviridae	Gammapapillomavirus	Human_papillomavirus_140	0.970109	1	1	1	1
Cossaviricota	Papovaviricetes	Zurhausenvirales	Papillomaviridae	Gammapapillomavirus	Human_papillomavirus_type_128	0.970109	1	1	1	1
Cossaviricota	Papovaviricetes	Zurhausenvirales	Papillomaviridae	Gammapapillomavirus	Human_papillomavirus_167	0.970109	1	1	1	1
Cossaviricota	Papovaviricetes	Zurhausenvirales	Papillomaviridae	Iotapapillomavirus	Rattus_norvegicus_papillomavirus_3	0.970109	1	1	1	NA
Cossaviricota	Papovaviricetes	Zurhausenvirales	Papillomaviridae	Iotapapillomavirus	Iotapapillomavirus_1	0.970109	1	1	1	NA
Cossaviricota	Papovaviricetes	Zurhausenvirales	Papillomaviridae	Iotapapillomavirus	Peromyscus_papillomavirus_1	0.970109	1	1	1	NA
Cossaviricota	Papovaviricetes	Zurhausenvirales	Papillomaviridae	Lambdapapillomavirus	Canis_familiaris_papillomavirus_6	0.970109	1	1	1	NA
Cossaviricota	Papovaviricetes	Zurhausenvirales	Papillomaviridae	Lambdapapillomavirus	Procyon_lotor_papillomavirus_1	0.970109	1	1	1	NA
Cossaviricota	Papovaviricetes	Zurhausenvirales	Papillomaviridae	Lambdapapillomavirus	Enhydra_lutris_papillomavirus_1	0.970109	1	1	1	NA
Cossaviricota	Papovaviricetes	Zurhausenvirales	Papillomaviridae	Lambdapapillomavirus	Felis_domesticus_papillomavirus_1	0.970109	1	1	1	NA
Cossaviricota	Papovaviricetes	Zurhausenvirales	Papillomaviridae	Mupapillomavirus	Human_papillomavirus_204	0.970109	1	1	1	NA
Cossaviricota	Papovaviricetes	Zurhausenvirales	Papillomaviridae	Mupapillomavirus	Mupapillomavirus_1	0.970109	1	1	1	NA
Cossaviricota	Papovaviricetes	Zurhausenvirales	Papillomaviridae	Omikronpapillomavirus	Omikronpapillomavirus_1	0.970109	1	1	1	NA
Cossaviricota	Papovaviricetes	Zurhausenvirales	Papillomaviridae	Omikronpapillomavirus	Phocoena_phocoena_papillomavirus_1	0.970109	1	1	1	NA
Cossaviricota	Papovaviricetes	Zurhausenvirales	Papillomaviridae	Pipapillomavirus	Mesocricetus_auratus_papillomavirus_1	0.970109	1	1	1	NA
Cossaviricota	Papovaviricetes	Zurhausenvirales	Papillomaviridae	Pipapillomavirus	Micromys_minutus_papillomavirus_1	0.970109	1	1	1	NA
Cossaviricota	Papovaviricetes	Zurhausenvirales	Papillomaviridae	Pipapillomavirus	Mus_musculus_papillomavirus_type_1	0.970109	1	1	1	NA
Cossaviricota	Papovaviricetes	Zurhausenvirales	Papillomaviridae	Pipapillomavirus	Apodemus_sylvaticus_papillomavirus_1	0.970109	1	1	1	NA
Cossaviricota	Papovaviricetes	Zurhausenvirales	Papillomaviridae	Psipapillomavirus	Eidolon_helvum_papillomavirus_2	0.970109	1	1	1	NA
Cossaviricota	Papovaviricetes	Zurhausenvirales	Papillomaviridae	Psipapillomavirus	Rousettus_aegyptiacus_papillomavirus_1	0.970109	1	1	1	NA
Cossaviricota	Papovaviricetes	Zurhausenvirales	Papillomaviridae	Psipapillomavirus	Eidolon_helvum_papillomavirus_3	0.970109	1	1	1	NA
Cossaviricota	Papovaviricetes	Zurhausenvirales	Papillomaviridae	Rhopapillomavirus	Trichechus_manatus_latirostris_papillomavirus_4	0.970109	1	1	1	NA
Cossaviricota	Papovaviricetes	Zurhausenvirales	Papillomaviridae	Rhopapillomavirus	Trichechus_manatus_latirostris_papillomavirus_3	0.970109	1	1	1	NA
Cossaviricota	Papovaviricetes	Zurhausenvirales	Papillomaviridae	Rhopapillomavirus	Trichechus_manatus_latirostris_papillomavirus_1	0.970109	1	1	1	NA
Cossaviricota	Papovaviricetes	Zurhausenvirales	Papillomaviridae	Rhopapillomavirus	Trichechus_manatus_latirostris_papillomavirus_2	0.970109	1	1	1	NA
Cossaviricota	Papovaviricetes	Zurhausenvirales	Papillomaviridae	Sigmapapillomavirus	Erethizon_dorsatum_papillomavirus_1	0.970109	1	1	1	NA
Cossaviricota	Papovaviricetes	Zurhausenvirales	Papillomaviridae	Taupapillomavirus	Canis_familiaris_papillomavirus_13	0.970109	1	1	1	NA
Cossaviricota	Papovaviricetes	Zurhausenvirales	Papillomaviridae	Taupapillomavirus	Canine_papillomavirus_21	0.970109	1	1	1	NA
Cossaviricota	Papovaviricetes	Zurhausenvirales	Papillomaviridae	Taupapillomavirus	Canine_papillomavirus_22	0.970109	1	1	1	NA
Cossaviricota	Papovaviricetes	Zurhausenvirales	Papillomaviridae	Taupapillomavirus	Mustela_putorius_papillomavirus_1	0.970109	1	1	1	NA
Cossaviricota	Papovaviricetes	Zurhausenvirales	Papillomaviridae	Taupapillomavirus	Felis_catus_papillomavirus_3	0.970109	1	1	1	NA
Cossaviricota	Papovaviricetes	Zurhausenvirales	Papillomaviridae	Taupapillomavirus	Felis_catus_papillomavirus_4	0.970109	1	1	1	NA
Cossaviricota	Papovaviricetes	Zurhausenvirales	Papillomaviridae	Thetapapillomavirus	Psittacus_erithacus_papillomavirus_1	0.970109	1	1	1	NA
Cossaviricota	Papovaviricetes	Zurhausenvirales	Papillomaviridae	Treisdeltapapillomavirus	Rhinolophus_ferrumequinum_papillomavirus_1	0.970109	1	1	1	NA
Cossaviricota	Papovaviricetes	Zurhausenvirales	Papillomaviridae	Treisepsilonpapillomavirus	Pygoscelis_adeliae_papillomavirus_1	0.970109	1	1	1	NA
Cossaviricota	Papovaviricetes	Zurhausenvirales	Papillomaviridae	Treisetapapillomavirus	Vulpes_vulpes_papillomavirus_1	0.970109	1	1	1	NA
Cossaviricota	Papovaviricetes	Zurhausenvirales	Papillomaviridae	Treisiotapapillomavirus	Myotis_ricketti_papillomavirus_1	0.970109	1	1	1	NA
Cossaviricota	Papovaviricetes	Zurhausenvirales	Papillomaviridae	Treiskappapapillomavirus	Equus_caballus_papillomavirus_8	0.970109	1	1	1	NA
Cossaviricota	Papovaviricetes	Zurhausenvirales	Papillomaviridae	Treisthetapapillomavirus	Rusa_timorensis_papillomavirus_type_1	0.970109	1	1	1	NA
Cossaviricota	Papovaviricetes	Zurhausenvirales	Papillomaviridae	Treiszetapapillomavirus	Fulmarus_glacialis_papillomavirus_1	0.970109	1	1	1	NA
Cossaviricota	Papovaviricetes	Zurhausenvirales	Papillomaviridae	Upsilonpapillomavirus	Tursiops_truncatus_papillomavirus_2	0.970109	1	1	1	NA
Cossaviricota	Papovaviricetes	Zurhausenvirales	Papillomaviridae	Upsilonpapillomavirus	Tursiops_truncatus_papillomavirus_1	0.970109	1	1	1	NA
Cossaviricota	Papovaviricetes	Zurhausenvirales	Papillomaviridae	Upsilonpapillomavirus	Phocoena_phocoena_papillomavirus_2	0.970109	1	1	1	NA
Cossaviricota	Papovaviricetes	Zurhausenvirales	Papillomaviridae	Xipapillomavirus	Rangifer_tarandus_papillomavirus_2	0.970109	1	1	1	NA
Cossaviricota	Papovaviricetes	Zurhausenvirales	Papillomaviridae	Xipapillomavirus	Cervus_elaphus_papillomavirus_2	0.970109	1	1	1	NA
Cossaviricota	Papovaviricetes	Zurhausenvirales	Papillomaviridae	Xipapillomavirus	Bos_taurus_papillomavirus_17	0.970109	1	1	1	NA
Cossaviricota	Papovaviricetes	Zurhausenvirales	Papillomaviridae	Xipapillomavirus	Bos_taurus_papillomavirus_12	0.970109	1	1	1	NA
Cossaviricota	Papovaviricetes	Zurhausenvirales	Papillomaviridae	Zetapapillomavirus	Equus_caballus_papillomavirus_1	0.970109	1	1	1	NA
Cossaviricota	Papovaviricetes	Zurhausenvirales	Papillomaviridae	NA	Rodent_papillomavirus	0.970109	1	1	1	NA
Cossaviricota	Papovaviricetes	Zurhausenvirales	Papillomaviridae	NA	Macaca_mulatta_papillomavirus_3	0.970109	1	1	1	NA
Cossaviricota	Papovaviricetes	Zurhausenvirales	Papillomaviridae	NA	Human_papillomavirus_type_85	0.970109	1	1	1	NA
Cossaviricota	Papovaviricetes	Zurhausenvirales	Papillomaviridae	NA	Bovine_papillomavirus	0.970109	1	1	1	NA
Cossaviricota	Papovaviricetes	Zurhausenvirales	Papillomaviridae	NA	Macaca_mulatta_papillomavirus_2	0.970109	1	1	1	NA
Cossaviricota	Papovaviricetes	Zurhausenvirales	Papillomaviridae	NA	Bos_taurus_papillomavirus_20	0.970109	1	1	1	NA
Cossaviricota	Papovaviricetes	Zurhausenvirales	Papillomaviridae	NA	Macaca_mulatta_papillomavirus_4	0.970109	1	1	1	NA
Cossaviricota	Papovaviricetes	Zurhausenvirales	Papillomaviridae	NA	Leptonychotes_weddellii_papillomavirus_3	0.970109	1	1	1	NA
Cossaviricota	Papovaviricetes	Zurhausenvirales	Papillomaviridae	NA	Sus_scrofa_papillomavirus_2	0.970109	1	1	1	NA
Cossaviricota	Papovaviricetes	Zurhausenvirales	Papillomaviridae	NA	Molossus_molossus_papillomavirus_1	0.970109	1	1	1	NA
Cossaviricota	Papovaviricetes	Zurhausenvirales	Papillomaviridae	NA	Leptonychotes_weddellii_papillomavirus_2	0.970109	1	1	1	NA
Cossaviricota	Papovaviricetes	Zurhausenvirales	Papillomaviridae	NA	Erethizon_dorsatum_papillomavirus_2	0.970109	1	1	1	NA
Cossaviricota	Papovaviricetes	Zurhausenvirales	Papillomaviridae	NA	Leptonychotes_weddellii_papillomavirus_6	0.970109	1	1	1	NA
Cossaviricota	Papovaviricetes	Zurhausenvirales	Papillomaviridae	NA	Leptonychotes_weddellii_papillomavirus_5	0.970109	1	1	1	NA
Cossaviricota	Papovaviricetes	Zurhausenvirales	Papillomaviridae	NA	Leptonychotes_weddellii_papillomavirus_4	0.970109	1	1	1	NA
Cossaviricota	Papovaviricetes	Zurhausenvirales	Papillomaviridae	NA	Leptonychotes_weddellii_papillomavirus_1	0.970109	1	1	1	NA
Cossaviricota	Papovaviricetes	Zurhausenvirales	Papillomaviridae	NA	Human_papillomavirus	0.970109	1	1	1	NA
Cossaviricota	Papovaviricetes	Zurhausenvirales	Papillomaviridae	NA	Felis_catus_papillomavirus_type_5	0.970109	1	1	1	NA
Cossaviricota	Papovaviricetes	Zurhausenvirales	Papillomaviridae	NA	Rusa_timorensis_papillomavirus_type_2	0.970109	1	1	1	NA
Cossaviricota	Papovaviricetes	Zurhausenvirales	Papillomaviridae	NA	Bandicoot_papillomatosis_carcinomatosis_virus_type_2	0.970109	1	1	1	NA
Cossaviricota	Papovaviricetes	Zurhausenvirales	Papillomaviridae	NA	Bandicoot_papillomatosis_carcinomatosis_virus_type_1	0.970109	1	1	1	NA
Cossaviricota	Quintoviricetes	Piccovirales	Parvoviridae	Ambidensovirus	Pseudoplusia_includens_densovirus	0.970109	0.888889	0.888889	0.888889	NA
Cossaviricota	Quintoviricetes	Piccovirales	Parvoviridae	Ambidensovirus	Dysaphis_plantaginea_densovirus	0.970109	0.888889	0.888889	0.888889	NA
Cossaviricota	Quintoviricetes	Piccovirales	Parvoviridae	Amdoparvovirus	Amdoparvovirus_sp.	0.970109	0.888889	0.888889	0.888889	NA
Cossaviricota	Quintoviricetes	Piccovirales	Parvoviridae	Amdoparvovirus	Gray_fox_amdovirus	0.970109	0.888889	0.888889	0.888889	NA
Cossaviricota	Quintoviricetes	Piccovirales	Parvoviridae	Amdoparvovirus	Raccoon_dog_amdovirus	0.970109	0.888889	0.888889	0.888889	NA
Cossaviricota	Quintoviricetes	Piccovirales	Parvoviridae	Amdoparvovirus	Skunk_amdoparvovirus	0.970109	0.888889	0.888889	0.888889	NA
Cossaviricota	Quintoviricetes	Piccovirales	Parvoviridae	Aquambidensovirus	Sea_star-associated_densovirus	0.970109	0.888889	0.888889	0.888889	NA
Cossaviricota	Quintoviricetes	Piccovirales	Parvoviridae	Aquambidensovirus	Cherax_quadricarinatus_densovirus	0.970109	0.888889	0.888889	0.888889	NA
Cossaviricota	Quintoviricetes	Piccovirales	Parvoviridae	Aveparvovirus	Red-crowned_crane_parvovirus	0.970109	0.888889	0.888889	0.888889	NA
Cossaviricota	Quintoviricetes	Piccovirales	Parvoviridae	Bocaparvovirus	Primate_bocaparvovirus_3	0.970109	0.888889	0.888889	0.888889	0.966667
Cossaviricota	Quintoviricetes	Piccovirales	Parvoviridae	Bocaparvovirus	Human_bocavirus_3	0.970109	0.888889	0.888889	0.888889	0.966667
Cossaviricota	Quintoviricetes	Piccovirales	Parvoviridae	Bocaparvovirus	Mink_bocavirus_1	0.970109	0.888889	0.888889	0.888889	0.966667
Cossaviricota	Quintoviricetes	Piccovirales	Parvoviridae	Bocaparvovirus	Bat_bocavirus_WM40	0.970109	0.888889	0.888889	0.888889	0.966667
Cossaviricota	Quintoviricetes	Piccovirales	Parvoviridae	Bocaparvovirus	Lupine_bocavirus	0.970109	0.888889	0.888889	0.888889	0.966667
Cossaviricota	Quintoviricetes	Piccovirales	Parvoviridae	Bocaparvovirus	Murine_bocavirus	0.970109	0.888889	0.888889	0.888889	0.966667
Cossaviricota	Quintoviricetes	Piccovirales	Parvoviridae	Bocaparvovirus	Bat_bocavirus_XM30	0.970109	0.888889	0.888889	0.888889	0.966667
Cossaviricota	Quintoviricetes	Piccovirales	Parvoviridae	Bocaparvovirus	Ungulate_bocaparvovirus_6	0.970109	0.888889	0.888889	0.888889	0.966667
Cossaviricota	Quintoviricetes	Piccovirales	Parvoviridae	Bocaparvovirus	Porcine_bocavirus_3	0.970109	0.888889	0.888889	0.888889	0.966667
Cossaviricota	Quintoviricetes	Piccovirales	Parvoviridae	Bocaparvovirus	California_sea_lion_bocavirus_1	0.970109	0.888889	0.888889	0.888889	0.966667
Cossaviricota	Quintoviricetes	Piccovirales	Parvoviridae	Bocaparvovirus	Feline_bocavirus	0.970109	0.888889	0.888889	0.888889	0.966667
Cossaviricota	Quintoviricetes	Piccovirales	Parvoviridae	Bocaparvovirus	Human_bocavirus_2c_PK	0.970109	0.888889	0.888889	0.888889	0.966667
Cossaviricota	Quintoviricetes	Piccovirales	Parvoviridae	Bocaparvovirus	Canine_bocavirus_1	0.970109	0.888889	0.888889	0.888889	0.966667
Cossaviricota	Quintoviricetes	Piccovirales	Parvoviridae	Bocaparvovirus	Rousettus_leschenaultii_bocaparvovirus_1	0.970109	0.888889	0.888889	0.888889	0.966667
Cossaviricota	Quintoviricetes	Piccovirales	Parvoviridae	Bocaparvovirus	Rat_bocavirus	0.970109	0.888889	0.888889	0.888889	0.966667
Cossaviricota	Quintoviricetes	Piccovirales	Parvoviridae	Bocaparvovirus	Dromedary_camel_bocaparvovirus_1	0.970109	0.888889	0.888889	0.888889	0.966667
Cossaviricota	Quintoviricetes	Piccovirales	Parvoviridae	Bocaparvovirus	Porcine_bocavirus_4-1	0.970109	0.888889	0.888889	0.888889	0.966667
Cossaviricota	Quintoviricetes	Piccovirales	Parvoviridae	Bocaparvovirus	Rhinolophus_sinicus_bocaparvovirus	0.970109	0.888889	0.888889	0.888889	0.966667
Cossaviricota	Quintoviricetes	Piccovirales	Parvoviridae	Bocaparvovirus	Porcine_bocavirus	0.970109	0.888889	0.888889	0.888889	0.966667
Cossaviricota	Quintoviricetes	Piccovirales	Parvoviridae	Bocaparvovirus	Feline_bocaparvovirus_3	0.970109	0.888889	0.888889	0.888889	0.966667
Cossaviricota	Quintoviricetes	Piccovirales	Parvoviridae	Bocaparvovirus	Myotis_myotis_bocavirus_1	0.970109	0.888889	0.888889	0.888889	0.966667
Cossaviricota	Quintoviricetes	Piccovirales	Parvoviridae	Bocaparvovirus	Lagomorph_bocaparvovirus_1	0.970109	0.888889	0.888889	0.888889	0.966667
Cossaviricota	Quintoviricetes	Piccovirales	Parvoviridae	Bocaparvovirus	Bat_bocavirus	0.970109	0.888889	0.888889	0.888889	0.966667
Cossaviricota	Quintoviricetes	Piccovirales	Parvoviridae	Bocaparvovirus	Human_bocavirus_4_NI	0.970109	0.888889	0.888889	0.888889	0.966667
Cossaviricota	Quintoviricetes	Piccovirales	Parvoviridae	Bocaparvovirus	Rhinolophus_pusillus_bocaparvovirus_1	0.970109	0.888889	0.888889	0.888889	0.966667
Cossaviricota	Quintoviricetes	Piccovirales	Parvoviridae	Bocaparvovirus	Dromedary_camel_bocaparvovirus_2	0.970109	0.888889	0.888889	0.888889	0.966667
Cossaviricota	Quintoviricetes	Piccovirales	Parvoviridae	Bocaparvovirus	California_sea_lion_bocavirus_3	0.970109	0.888889	0.888889	0.888889	0.966667
Cossaviricota	Quintoviricetes	Piccovirales	Parvoviridae	Bocaparvovirus	Miniopterus_schreibersii_bat_bocavirus	0.970109	0.888889	0.888889	0.888889	0.966667
Cossaviricota	Quintoviricetes	Piccovirales	Parvoviridae	Bocaparvovirus	Feline_bocaparvovirus_2	0.970109	0.888889	0.888889	0.888889	0.966667
Cossaviricota	Quintoviricetes	Piccovirales	Parvoviridae	Bocaparvovirus	Rhinolophus_pusillus_bocaparvovirus_2	0.970109	0.888889	0.888889	0.888889	0.966667
Cossaviricota	Quintoviricetes	Piccovirales	Parvoviridae	Brevihamaparvovirus	Anopheles_gambiae_densovirus	0.970109	0.888889	0.888889	0.888889	NA
Cossaviricota	Quintoviricetes	Piccovirales	Parvoviridae	Brevihamaparvovirus	Aedes_aegypti_densovirus_2	0.970109	0.888889	0.888889	0.888889	NA
Cossaviricota	Quintoviricetes	Piccovirales	Parvoviridae	Chaphamaparvovirus	Porcine_parvovirus_7	0.970109	0.888889	0.888889	0.888889	NA
Cossaviricota	Quintoviricetes	Piccovirales	Parvoviridae	Chaphamaparvovirus	Rat_parvovirus_2	0.970109	0.888889	0.888889	0.888889	NA
Cossaviricota	Quintoviricetes	Piccovirales	Parvoviridae	Chaphamaparvovirus	Mouse_kidney_parvovirus	0.970109	0.888889	0.888889	0.888889	NA
Cossaviricota	Quintoviricetes	Piccovirales	Parvoviridae	Copiparvovirus	Porcine_parvovirus_4	0.970109	0.888889	0.888889	0.888889	NA
Cossaviricota	Quintoviricetes	Piccovirales	Parvoviridae	Copiparvovirus	Bosavirus_MS-2016a	0.970109	0.888889	0.888889	0.888889	NA
Cossaviricota	Quintoviricetes	Piccovirales	Parvoviridae	Copiparvovirus	Porcine_parvovirus_6	0.970109	0.888889	0.888889	0.888889	NA
Cossaviricota	Quintoviricetes	Piccovirales	Parvoviridae	Dependoparvovirus	Goose_parvovirus	0.970109	0.888889	0.888889	0.888889	1
Cossaviricota	Quintoviricetes	Piccovirales	Parvoviridae	Dependoparvovirus	Muscovy_duck_parvovirus	0.970109	0.888889	0.888889	0.888889	1
Cossaviricota	Quintoviricetes	Piccovirales	Parvoviridae	Dependoparvovirus	adeno-associated_virus_2	0.970109	0.888889	0.888889	0.888889	1
Cossaviricota	Quintoviricetes	Piccovirales	Parvoviridae	Dependoparvovirus	Murine_adeno-associated_virus_2	0.970109	0.888889	0.888889	0.888889	1
Cossaviricota	Quintoviricetes	Piccovirales	Parvoviridae	Dependoparvovirus	California_sea_lion_adeno-associated_virus_1	0.970109	0.888889	0.888889	0.888889	1
Cossaviricota	Quintoviricetes	Piccovirales	Parvoviridae	Dependoparvovirus	Adeno-associated_virus_-_8	0.970109	0.888889	0.888889	0.888889	1
Cossaviricota	Quintoviricetes	Piccovirales	Parvoviridae	Dependoparvovirus	Bat_adeno-associated_virus_YNM	0.970109	0.888889	0.888889	0.888889	1
Cossaviricota	Quintoviricetes	Piccovirales	Parvoviridae	Dependoparvovirus	Murine_adeno-associated_virus_1	0.970109	0.888889	0.888889	0.888889	1
Cossaviricota	Quintoviricetes	Piccovirales	Parvoviridae	Dependoparvovirus	Adeno-associated_virus_-_7	0.970109	0.888889	0.888889	0.888889	1
Cossaviricota	Quintoviricetes	Piccovirales	Parvoviridae	Dependoparvovirus	Bearded_dragon_parvovirus	0.970109	0.888889	0.888889	0.888889	1
Cossaviricota	Quintoviricetes	Piccovirales	Parvoviridae	Dependoparvovirus	Adeno-associated_virus	0.970109	0.888889	0.888889	0.888889	1
Cossaviricota	Quintoviricetes	Piccovirales	Parvoviridae	Diciambidensovirus	Diaphorina_citri_densovirus	0.970109	0.888889	0.888889	0.888889	NA
Cossaviricota	Quintoviricetes	Piccovirales	Parvoviridae	Erythroparvovirus	Simian_parvovirus	0.970109	0.888889	0.888889	0.888889	NA
Cossaviricota	Quintoviricetes	Piccovirales	Parvoviridae	Erythroparvovirus	Human_erythrovirus_V9	0.970109	0.888889	0.888889	0.888889	NA
Cossaviricota	Quintoviricetes	Piccovirales	Parvoviridae	Erythroparvovirus	Chipmunk_parvovirus	0.970109	0.888889	0.888889	0.888889	NA
Cossaviricota	Quintoviricetes	Piccovirales	Parvoviridae	Erythroparvovirus	Human_parvovirus_B19	0.970109	0.888889	0.888889	0.888889	NA
Cossaviricota	Quintoviricetes	Piccovirales	Parvoviridae	Erythroparvovirus	Seal_parvovirus	0.970109	0.888889	0.888889	0.888889	NA
Cossaviricota	Quintoviricetes	Piccovirales	Parvoviridae	Hepandensovirus	Penaeus_monodon_hepandensovirus_1	0.970109	0.888889	0.888889	0.888889	NA
Cossaviricota	Quintoviricetes	Piccovirales	Parvoviridae	Hepandensovirus	Penaeus_monodon_hepandensovirus_4	0.970109	0.888889	0.888889	0.888889	NA
Cossaviricota	Quintoviricetes	Piccovirales	Parvoviridae	Hepandensovirus	Fenneropenaeus_chinensis_hepandensovirus	0.970109	0.888889	0.888889	0.888889	NA
Cossaviricota	Quintoviricetes	Piccovirales	Parvoviridae	Ichthamaparvovirus	Syngnathus_scovelli_chapparvovirus	0.970109	0.888889	0.888889	0.888889	NA
Cossaviricota	Quintoviricetes	Piccovirales	Parvoviridae	Iteradensovirus	Bombyx_mori_densovirus_5	0.970109	0.888889	0.888889	0.888889	NA
Cossaviricota	Quintoviricetes	Piccovirales	Parvoviridae	Iteradensovirus	Helicoverpa_armigera_densovirus	0.970109	0.888889	0.888889	0.888889	NA
Cossaviricota	Quintoviricetes	Piccovirales	Parvoviridae	Iteradensovirus	Danaus_plexippus_plexippus_iteravirus	0.970109	0.888889	0.888889	0.888889	NA
Cossaviricota	Quintoviricetes	Piccovirales	Parvoviridae	Miniambidensovirus	Acheta_domestica_mini_ambidensovirus	0.970109	0.888889	0.888889	0.888889	NA
Cossaviricota	Quintoviricetes	Piccovirales	Parvoviridae	Penstylhamaparvovirus	Penaeus_stylirostris_penstyldensovirus_1	0.970109	0.888889	0.888889	0.888889	NA
Cossaviricota	Quintoviricetes	Piccovirales	Parvoviridae	Protoambidensovirus	Culex_pipiens_densovirus	0.970109	0.888889	0.888889	0.888889	NA
Cossaviricota	Quintoviricetes	Piccovirales	Parvoviridae	Protoparvovirus	Rat_bufavirus_SY-2015	0.970109	0.888889	0.888889	0.888889	NA
Cossaviricota	Quintoviricetes	Piccovirales	Parvoviridae	Protoparvovirus	Eulipotyphla_protoparvovirus_1	0.970109	0.888889	0.888889	0.888889	NA
Cossaviricota	Quintoviricetes	Piccovirales	Parvoviridae	Protoparvovirus	Cutavirus	0.970109	0.888889	0.888889	0.888889	NA
Cossaviricota	Quintoviricetes	Piccovirales	Parvoviridae	Protoparvovirus	Megabat_bufavirus_1	0.970109	0.888889	0.888889	0.888889	NA
Cossaviricota	Quintoviricetes	Piccovirales	Parvoviridae	Protoparvovirus	Wuharv_parvovirus_1	0.970109	0.888889	0.888889	0.888889	NA
Cossaviricota	Quintoviricetes	Piccovirales	Parvoviridae	Protoparvovirus	Porcine_parvovirus_2	0.970109	0.888889	0.888889	0.888889	NA
Cossaviricota	Quintoviricetes	Piccovirales	Parvoviridae	Protoparvovirus	Porcine_parvovirus_5	0.970109	0.888889	0.888889	0.888889	NA
Cossaviricota	Quintoviricetes	Piccovirales	Parvoviridae	Scindoambidensovirus	Solenopsis_invicta_densovirus	0.970109	0.888889	0.888889	0.888889	NA
Cossaviricota	Quintoviricetes	Piccovirales	Parvoviridae	Scindoambidensovirus	Planococcus_citri_densovirus	0.970109	0.888889	0.888889	0.888889	NA
Cossaviricota	Quintoviricetes	Piccovirales	Parvoviridae	Tetraparvovirus	Ovine_hokovirus	0.970109	0.888889	0.888889	0.888889	NA
Cossaviricota	Quintoviricetes	Piccovirales	Parvoviridae	Tetraparvovirus	Ungulate_tetraparvovirus_1	0.970109	0.888889	0.888889	0.888889	NA
Cossaviricota	Quintoviricetes	Piccovirales	Parvoviridae	Tetraparvovirus	Ungulate_tetraparvovirus_3	0.970109	0.888889	0.888889	0.888889	NA
Cossaviricota	Quintoviricetes	Piccovirales	Parvoviridae	Tetraparvovirus	Tetraparvovirus_sp.	0.970109	0.888889	0.888889	0.888889	NA
Cossaviricota	Quintoviricetes	Piccovirales	Parvoviridae	Tetraparvovirus	Human_parvovirus_4_G1	0.970109	0.888889	0.888889	0.888889	NA
Cossaviricota	Quintoviricetes	Piccovirales	Parvoviridae	NA	Diatraea_saccharalis_densovirus	0.970109	0.888889	0.888889	0.888889	NA
Cossaviricota	Quintoviricetes	Piccovirales	Parvoviridae	NA	Porcine_partetravirus	0.970109	0.888889	0.888889	0.888889	NA
Cossaviricota	Quintoviricetes	Piccovirales	Parvoviridae	NA	Bufavirus-3	0.970109	0.888889	0.888889	0.888889	NA
Cossaviricota	Quintoviricetes	Piccovirales	Parvoviridae	NA	Sea_otter_parvovirus_1	0.970109	0.888889	0.888889	0.888889	NA
Cossaviricota	Quintoviricetes	Piccovirales	Parvoviridae	NA	Desmodus_rotundus_parvovirus	0.970109	0.888889	0.888889	0.888889	NA
Cossaviricota	Quintoviricetes	Piccovirales	Parvoviridae	NA	Bombus_cryptarum_densovirus	0.970109	0.888889	0.888889	0.888889	NA
Cossaviricota	Quintoviricetes	Piccovirales	Parvoviridae	NA	Equine_parvovirus_H	0.970109	0.888889	0.888889	0.888889	NA
Cossaviricota	Quintoviricetes	Piccovirales	Parvoviridae	NA	Slow_loris_parvovirus_1	0.970109	0.888889	0.888889	0.888889	NA
Cossaviricota	Quintoviricetes	Piccovirales	Parvoviridae	NA	Artibeus_jamaicensis_parvovirus_1	0.970109	0.888889	0.888889	0.888889	NA
Cossaviricota	Quintoviricetes	Piccovirales	Parvoviridae	NA	Sesavirus_CSL10538	0.970109	0.888889	0.888889	0.888889	NA
Cossaviricota	Quintoviricetes	Piccovirales	Parvoviridae	NA	Parvovirus_NIH-CQV	0.970109	0.888889	0.888889	0.888889	NA
Cressdnaviricota	Arfiviricetes	Baphyvirales	Bacilladnaviridae	Protobacilladnavirus	Amphibola_crenata_associated_bacilladnavirus_1	0.980663	NA	NA	0.865217	NA
Cressdnaviricota	Arfiviricetes	Baphyvirales	Bacilladnaviridae	Protobacilladnavirus	Amphibola_crenata_associated_bacilladnavirus_2	0.980663	NA	NA	0.865217	NA
Cressdnaviricota	Arfiviricetes	Baphyvirales	Bacilladnaviridae	Protobacilladnavirus	Chaetoceros_protobacilladnavirus_4	0.980663	NA	NA	0.865217	NA
Cressdnaviricota	Arfiviricetes	Baphyvirales	Bacilladnaviridae	Protobacilladnavirus	Chaetoceros_protobacilladnavirus_1	0.980663	NA	NA	0.865217	NA
Cressdnaviricota	Arfiviricetes	Baphyvirales	Bacilladnaviridae	Protobacilladnavirus	Chaetoceros_sp._DNA_virus_7	0.980663	NA	NA	0.865217	NA
Cressdnaviricota	Arfiviricetes	Baphyvirales	Bacilladnaviridae	Protobacilladnavirus	Chaetoceros_protobacilladnavirus_3	0.980663	NA	NA	0.865217	NA
Cressdnaviricota	Arfiviricetes	Cirlivirales	Circoviridae	Circovirus	Rodent_associated_circovirus_3	0.980663	0.542683	0.853659	0.865217	0
Cressdnaviricota	Arfiviricetes	Cirlivirales	Circoviridae	Circovirus	Molossus_molossus_circovirus_3	0.980663	0.542683	0.853659	0.865217	0
Cressdnaviricota	Arfiviricetes	Cirlivirales	Circoviridae	Circovirus	Anguilla_anguilla_circovirus	0.980663	0.542683	0.853659	0.865217	0
Cressdnaviricota	Arfiviricetes	Cirlivirales	Circoviridae	Circovirus	Human_stool-associated_circular_virus_NG13	0.980663	0.542683	0.853659	0.865217	0
Cressdnaviricota	Arfiviricetes	Cirlivirales	Circoviridae	Circovirus	Porcine_circovirus_4	0.980663	0.542683	0.853659	0.865217	0
Cressdnaviricota	Arfiviricetes	Cirlivirales	Circoviridae	Circovirus	Bat_associated_circovirus_7	0.980663	0.542683	0.853659	0.865217	0
Cressdnaviricota	Arfiviricetes	Cirlivirales	Circoviridae	Circovirus	Labidocera_aestiva_circovirus	0.980663	0.542683	0.853659	0.865217	0
Cressdnaviricota	Arfiviricetes	Cirlivirales	Circoviridae	Circovirus	Molossus_molossus_circovirus_4	0.980663	0.542683	0.853659	0.865217	0
Cressdnaviricota	Arfiviricetes	Cirlivirales	Circoviridae	Circovirus	Mink_circovirus	0.980663	0.542683	0.853659	0.865217	0
Cressdnaviricota	Arfiviricetes	Cirlivirales	Circoviridae	Circovirus	Columbid_circovirus	0.980663	0.542683	0.853659	0.865217	0
Cressdnaviricota	Arfiviricetes	Cirlivirales	Circoviridae	Circovirus	Bamboo_rat_circovirus	0.980663	0.542683	0.853659	0.865217	0
Cressdnaviricota	Arfiviricetes	Cirlivirales	Circoviridae	Circovirus	Rodent_associated_circovirus_5	0.980663	0.542683	0.853659	0.865217	0
Cressdnaviricota	Arfiviricetes	Cirlivirales	Circoviridae	Circovirus	Canine_circovirus	0.980663	0.542683	0.853659	0.865217	0
Cressdnaviricota	Arfiviricetes	Cirlivirales	Circoviridae	Circovirus	Molossus_molossus_circovirus_1	0.980663	0.542683	0.853659	0.865217	0
Cressdnaviricota	Arfiviricetes	Cirlivirales	Circoviridae	Circovirus	Rhinolophus_ferrumequinum_circovirus_1	0.980663	0.542683	0.853659	0.865217	0
Cressdnaviricota	Arfiviricetes	Cirlivirales	Circoviridae	Circovirus	Raven_circovirus	0.980663	0.542683	0.853659	0.865217	0
Cressdnaviricota	Arfiviricetes	Cirlivirales	Circoviridae	Circovirus	Penguin_circovirus	0.980663	0.542683	0.853659	0.865217	0
Cressdnaviricota	Arfiviricetes	Cirlivirales	Circoviridae	Circovirus	Gull_circovirus	0.980663	0.542683	0.853659	0.865217	0
Cressdnaviricota	Arfiviricetes	Cirlivirales	Circoviridae	Circovirus	Swan_circovirus	0.980663	0.542683	0.853659	0.865217	0
Cressdnaviricota	Arfiviricetes	Cirlivirales	Circoviridae	Circovirus	Bat_associated_circovirus_5	0.980663	0.542683	0.853659	0.865217	0
Cressdnaviricota	Arfiviricetes	Cirlivirales	Circoviridae	Circovirus	Zebra_finch_circovirus	0.980663	0.542683	0.853659	0.865217	0
Cressdnaviricota	Arfiviricetes	Cirlivirales	Circoviridae	Circovirus	Culex_circovirus-like_virus	0.980663	0.542683	0.853659	0.865217	0
Cressdnaviricota	Arfiviricetes	Cirlivirales	Circoviridae	Circovirus	Molossus_molossus_circovirus_2	0.980663	0.542683	0.853659	0.865217	0
Cressdnaviricota	Arfiviricetes	Cirlivirales	Circoviridae	Circovirus	Chimpanzee_stool_avian-like_circovirus_Chimp17	0.980663	0.542683	0.853659	0.865217	0
Cressdnaviricota	Arfiviricetes	Cirlivirales	Circoviridae	Circovirus	Bat_associated_circovirus_8	0.980663	0.542683	0.853659	0.865217	0
Cressdnaviricota	Arfiviricetes	Cirlivirales	Circoviridae	Circovirus	Starling_circovirus	0.980663	0.542683	0.853659	0.865217	0
Cressdnaviricota	Arfiviricetes	Cirlivirales	Circoviridae	Circovirus	Paguma_larvata_circovirus	0.980663	0.542683	0.853659	0.865217	0
Cressdnaviricota	Arfiviricetes	Cirlivirales	Circoviridae	Circovirus	Bat_associated_circovirus_11	0.980663	0.542683	0.853659	0.865217	0
Cressdnaviricota	Arfiviricetes	Cirlivirales	Circoviridae	Circovirus	Bat_circovirus	0.980663	0.542683	0.853659	0.865217	0
Cressdnaviricota	Arfiviricetes	Cirlivirales	Circoviridae	Circovirus	Rodent_associated_circovirus_2	0.980663	0.542683	0.853659	0.865217	0
Cressdnaviricota	Arfiviricetes	Cirlivirales	Circoviridae	Circovirus	Bat_associated_circovirus_9	0.980663	0.542683	0.853659	0.865217	0
Cressdnaviricota	Arfiviricetes	Cirlivirales	Circoviridae	Circovirus	Rodent_associated_circovirus_4	0.980663	0.542683	0.853659	0.865217	0
Cressdnaviricota	Arfiviricetes	Cirlivirales	Circoviridae	Circovirus	Circovirus_sp.	0.980663	0.542683	0.853659	0.865217	0
Cressdnaviricota	Arfiviricetes	Cirlivirales	Circoviridae	Circovirus	Farfantepenaeus_duorarum_circovirus	0.980663	0.542683	0.853659	0.865217	0
Cressdnaviricota	Arfiviricetes	Cirlivirales	Circoviridae	Circovirus	Finch_circovirus	0.980663	0.542683	0.853659	0.865217	0
Cressdnaviricota	Arfiviricetes	Cirlivirales	Circoviridae	Circovirus	Rodent_associated_circovirus_1	0.980663	0.542683	0.853659	0.865217	0
Cressdnaviricota	Arfiviricetes	Cirlivirales	Circoviridae	Circovirus	Penaeus_monodon_circovirus_VN11	0.980663	0.542683	0.853659	0.865217	0
Cressdnaviricota	Arfiviricetes	Cirlivirales	Circoviridae	Circovirus	Acartia_tonsa_copepod_circovirus	0.980663	0.542683	0.853659	0.865217	0
Cressdnaviricota	Arfiviricetes	Cirlivirales	Circoviridae	Circovirus	Barbel_circovirus	0.980663	0.542683	0.853659	0.865217	0
Cressdnaviricota	Arfiviricetes	Cirlivirales	Circoviridae	Circovirus	Bat_associated_circovirus_6	0.980663	0.542683	0.853659	0.865217	0
Cressdnaviricota	Arfiviricetes	Cirlivirales	Circoviridae	Circovirus	Rodent_associated_circovirus_6	0.980663	0.542683	0.853659	0.865217	0
Cressdnaviricota	Arfiviricetes	Cirlivirales	Circoviridae	Circovirus	Bat_associated_circovirus_2	0.980663	0.542683	0.853659	0.865217	0
Cressdnaviricota	Arfiviricetes	Cirlivirales	Circoviridae	Circovirus	Goose_circovirus	0.980663	0.542683	0.853659	0.865217	0
Cressdnaviricota	Arfiviricetes	Cirlivirales	Circoviridae	Circovirus	Silurus_glanis_circovirus	0.980663	0.542683	0.853659	0.865217	0
Cressdnaviricota	Arfiviricetes	Cirlivirales	Circoviridae	Circovirus	Canary_circovirus	0.980663	0.542683	0.853659	0.865217	0
Cressdnaviricota	Arfiviricetes	Cirlivirales	Circoviridae	Circovirus	Tadarida_brasiliensis_circovirus_1	0.980663	0.542683	0.853659	0.865217	0
Cressdnaviricota	Arfiviricetes	Cirlivirales	Circoviridae	Circovirus	Bat_associated_circovirus_1	0.980663	0.542683	0.853659	0.865217	0
Cressdnaviricota	Arfiviricetes	Cirlivirales	Circoviridae	Circovirus	Feline_stool-associated_circular_virus_KU14	0.980663	0.542683	0.853659	0.865217	0
Cressdnaviricota	Arfiviricetes	Cirlivirales	Circoviridae	Circovirus	Duck_circovirus	0.980663	0.542683	0.853659	0.865217	0
Cressdnaviricota	Arfiviricetes	Cirlivirales	Circoviridae	Circovirus	Human_circovirus_VS6600022	0.980663	0.542683	0.853659	0.865217	0
Cressdnaviricota	Arfiviricetes	Cirlivirales	Circoviridae	Circovirus	Porcine_circovirus_3	0.980663	0.542683	0.853659	0.865217	0
Cressdnaviricota	Arfiviricetes	Cirlivirales	Circoviridae	Circovirus	Porcine_circovirus-like_virus_P1	0.980663	0.542683	0.853659	0.865217	0
Cressdnaviricota	Arfiviricetes	Cirlivirales	Circoviridae	Cyclovirus	Cockroach_associated_cyclovirus_1	0.980663	0.542683	0.853659	0.865217	0.76087
Cressdnaviricota	Arfiviricetes	Cirlivirales	Circoviridae	Cyclovirus	Rodent_associated_cyclovirus_1	0.980663	0.542683	0.853659	0.865217	0.76087
Cressdnaviricota	Arfiviricetes	Cirlivirales	Circoviridae	Cyclovirus	Cyclovirus_ZM36a	0.980663	0.542683	0.853659	0.865217	0.76087
Cressdnaviricota	Arfiviricetes	Cirlivirales	Circoviridae	Cyclovirus	Dragonfly_associated_cyclovirus_8	0.980663	0.542683	0.853659	0.865217	0.76087
Cressdnaviricota	Arfiviricetes	Cirlivirales	Circoviridae	Cyclovirus	Indian_encephalitis_associated_cyclovirus	0.980663	0.542683	0.853659	0.865217	0.76087
Cressdnaviricota	Arfiviricetes	Cirlivirales	Circoviridae	Cyclovirus	Bat_associated_cyclovirus_4	0.980663	0.542683	0.853659	0.865217	0.76087
Cressdnaviricota	Arfiviricetes	Cirlivirales	Circoviridae	Cyclovirus	Bat_associated_cyclovirus_3	0.980663	0.542683	0.853659	0.865217	0.76087
Cressdnaviricota	Arfiviricetes	Cirlivirales	Circoviridae	Cyclovirus	Bat_associated_cyclovirus_7	0.980663	0.542683	0.853659	0.865217	0.76087
Cressdnaviricota	Arfiviricetes	Cirlivirales	Circoviridae	Cyclovirus	Dragonfly_associated_cyclovirus_4	0.980663	0.542683	0.853659	0.865217	0.76087
Cressdnaviricota	Arfiviricetes	Cirlivirales	Circoviridae	Cyclovirus	Cyclovirus_PK5034	0.980663	0.542683	0.853659	0.865217	0.76087
Cressdnaviricota	Arfiviricetes	Cirlivirales	Circoviridae	Cyclovirus	Bat_cyclovirus_GF-4c	0.980663	0.542683	0.853659	0.865217	0.76087
Cressdnaviricota	Arfiviricetes	Cirlivirales	Circoviridae	Cyclovirus	Mouse_associated_cyclovirus_1	0.980663	0.542683	0.853659	0.865217	0.76087
Cressdnaviricota	Arfiviricetes	Cirlivirales	Circoviridae	Cyclovirus	Cyclovirus_Equ1	0.980663	0.542683	0.853659	0.865217	0.76087
Cressdnaviricota	Arfiviricetes	Cirlivirales	Circoviridae	Cyclovirus	Dragonfly_associated_cyclovirus_3	0.980663	0.542683	0.853659	0.865217	0.76087
Cressdnaviricota	Arfiviricetes	Cirlivirales	Circoviridae	Cyclovirus	Cyclovirus_PK5222	0.980663	0.542683	0.853659	0.865217	0.76087
Cressdnaviricota	Arfiviricetes	Cirlivirales	Circoviridae	Cyclovirus	Chicken_associated_cyclovirus_2	0.980663	0.542683	0.853659	0.865217	0.76087
Cressdnaviricota	Arfiviricetes	Cirlivirales	Circoviridae	Cyclovirus	Bat_associated_cyclovirus_9	0.980663	0.542683	0.853659	0.865217	0.76087
Cressdnaviricota	Arfiviricetes	Cirlivirales	Circoviridae	Cyclovirus	Arboreal_ant_associated_circular_virus_1	0.980663	0.542683	0.853659	0.865217	0.76087
Cressdnaviricota	Arfiviricetes	Cirlivirales	Circoviridae	Cyclovirus	Pacific_flying_fox_associated_cyclovirus-2	0.980663	0.542683	0.853659	0.865217	0.76087
Cressdnaviricota	Arfiviricetes	Cirlivirales	Circoviridae	Cyclovirus	Cyclovirus_PK5006	0.980663	0.542683	0.853659	0.865217	0.76087
Cressdnaviricota	Arfiviricetes	Cirlivirales	Circoviridae	Cyclovirus	Bat_associated_cyclovirus_11	0.980663	0.542683	0.853659	0.865217	0.76087
Cressdnaviricota	Arfiviricetes	Cirlivirales	Circoviridae	Cyclovirus	Bat_associated_cyclovirus_13	0.980663	0.542683	0.853659	0.865217	0.76087
Cressdnaviricota	Arfiviricetes	Cirlivirales	Circoviridae	Cyclovirus	Dragonfly_associated_cyclovirus_2	0.980663	0.542683	0.853659	0.865217	0.76087
Cressdnaviricota	Arfiviricetes	Cirlivirales	Circoviridae	Cyclovirus	Cyclovirus_TsCyV-1_JP-NUBS-2014	0.980663	0.542683	0.853659	0.865217	0.76087
Cressdnaviricota	Arfiviricetes	Cirlivirales	Circoviridae	Cyclovirus	Cyclovirus_NG14	0.980663	0.542683	0.853659	0.865217	0.76087
Cressdnaviricota	Arfiviricetes	Cirlivirales	Circoviridae	Cyclovirus	Dragonfly_associated_cyclovirus_5	0.980663	0.542683	0.853659	0.865217	0.76087
Cressdnaviricota	Arfiviricetes	Cirlivirales	Circoviridae	Cyclovirus	Pacific_flying_fox_associated_cyclovirus-3	0.980663	0.542683	0.853659	0.865217	0.76087
Cressdnaviricota	Arfiviricetes	Cirlivirales	Circoviridae	Cyclovirus	Dragonfly_associated_cyclovirus_7	0.980663	0.542683	0.853659	0.865217	0.76087
Cressdnaviricota	Arfiviricetes	Cirlivirales	Circoviridae	Cyclovirus	Human_associated_cyclovirus_10	0.980663	0.542683	0.853659	0.865217	0.76087
Cressdnaviricota	Arfiviricetes	Cirlivirales	Circoviridae	Cyclovirus	Pacific_flying_fox_associated_cyclovirus-1	0.980663	0.542683	0.853659	0.865217	0.76087
Cressdnaviricota	Arfiviricetes	Cirlivirales	Circoviridae	Cyclovirus	Bat_associated_cyclovirus_8	0.980663	0.542683	0.853659	0.865217	0.76087
Cressdnaviricota	Arfiviricetes	Cirlivirales	Circoviridae	Cyclovirus	Bat_associated_cyclovirus_6	0.980663	0.542683	0.853659	0.865217	0.76087
Cressdnaviricota	Arfiviricetes	Cirlivirales	Circoviridae	Cyclovirus	Feline_cyclovirus	0.980663	0.542683	0.853659	0.865217	0.76087
Cressdnaviricota	Arfiviricetes	Cirlivirales	Circoviridae	Cyclovirus	Cyclovirus_Chimp11	0.980663	0.542683	0.853659	0.865217	0.76087
Cressdnaviricota	Arfiviricetes	Cirlivirales	Circoviridae	Cyclovirus	Cyclovirus_SL-108277	0.980663	0.542683	0.853659	0.865217	0.76087
Cressdnaviricota	Arfiviricetes	Cirlivirales	Circoviridae	Cyclovirus	Human_cyclovirus_VS5700009	0.980663	0.542683	0.853659	0.865217	0.76087
Cressdnaviricota	Arfiviricetes	Cirlivirales	Circoviridae	Cyclovirus	Cyclovirus_VN	0.980663	0.542683	0.853659	0.865217	0.76087
Cressdnaviricota	Arfiviricetes	Cirlivirales	Circoviridae	Cyclovirus	Dragonfly_associated_cyclovirus	0.980663	0.542683	0.853659	0.865217	0.76087
Cressdnaviricota	Arfiviricetes	Cirlivirales	Circoviridae	Cyclovirus	Cyclovirus_TN25	0.980663	0.542683	0.853659	0.865217	0.76087
Cressdnaviricota	Arfiviricetes	Cirlivirales	Circoviridae	Cyclovirus	Cyclovirus_NG12	0.980663	0.542683	0.853659	0.865217	0.76087
Cressdnaviricota	Arfiviricetes	Cirlivirales	Circoviridae	Cyclovirus	Bat_associated_cyclovirus_2	0.980663	0.542683	0.853659	0.865217	0.76087
Cressdnaviricota	Arfiviricetes	Cirlivirales	Circoviridae	Cyclovirus	Rodent_associated_cyclovirus_2	0.980663	0.542683	0.853659	0.865217	0.76087
Cressdnaviricota	Arfiviricetes	Cirlivirales	Circoviridae	Cyclovirus	Dragonfly_associated_cyclovirus_6	0.980663	0.542683	0.853659	0.865217	0.76087
Cressdnaviricota	Arfiviricetes	Cirlivirales	Circoviridae	Cyclovirus	Duck_associated_cyclovirus_1	0.980663	0.542683	0.853659	0.865217	0.76087
Cressdnaviricota	Arfiviricetes	Cirlivirales	Circoviridae	Cyclovirus	Cyclovirus_PK5510	0.980663	0.542683	0.853659	0.865217	0.76087
Cressdnaviricota	Arfiviricetes	Cirlivirales	Circoviridae	Cyclovirus	Dragonfly_associated_cyclovirus_1	0.980663	0.542683	0.853659	0.865217	0.76087
Cressdnaviricota	Arfiviricetes	Cirlivirales	Circoviridae	NA	Calanoida_sp._copepod_associated_circular_virus	0.980663	0.542683	0.853659	0.865217	NA
Cressdnaviricota	Arfiviricetes	Cirlivirales	Circoviridae	NA	Avon-Heathcote_Estuary_associated_circular_virus_3	0.980663	0.542683	0.853659	0.865217	NA
Cressdnaviricota	Arfiviricetes	Cirlivirales	Circoviridae	NA	Paramuricea_placomus_associated_circular_virus	0.980663	0.542683	0.853659	0.865217	NA
Cressdnaviricota	Arfiviricetes	Cirlivirales	Circoviridae	NA	Lytechinus_variegatus_variable_sea_urchin_associated_circular_virus	0.980663	0.542683	0.853659	0.865217	NA
Cressdnaviricota	Arfiviricetes	Cirlivirales	Circoviridae	NA	Mytilus_sp._clam_associated_circular_virus	0.980663	0.542683	0.853659	0.865217	NA
Cressdnaviricota	Arfiviricetes	Cirlivirales	Circoviridae	NA	Aiptasia_sp._sea_anemone_associated_circular_virus	0.980663	0.542683	0.853659	0.865217	NA
Cressdnaviricota	Arfiviricetes	Cirlivirales	Circoviridae	NA	Hermit_crab_associated_circular_virus	0.980663	0.542683	0.853659	0.865217	NA
Cressdnaviricota	Arfiviricetes	Cirlivirales	Circoviridae	NA	Palaemonetes_sp._common_grass_shrimp_associated_circular_virus	0.980663	0.542683	0.853659	0.865217	NA
Cressdnaviricota	Arfiviricetes	Cirlivirales	Circoviridae	NA	Avon-Heathcote_Estuary_associated_circular_virus_27	0.980663	0.542683	0.853659	0.865217	NA
Cressdnaviricota	Arfiviricetes	Cirlivirales	Circoviridae	NA	Gammarus_sp._amphipod_associated_circular_virus	0.980663	0.542683	0.853659	0.865217	NA
Cressdnaviricota	Arfiviricetes	Cirlivirales	Circoviridae	NA	Avon-Heathcote_Estuary_associated_circular_virus_24	0.980663	0.542683	0.853659	0.865217	NA
Cressdnaviricota	Arfiviricetes	Cirlivirales	Circoviridae	NA	Callinectes_ornatus_blue_crab_associated_circular_virus	0.980663	0.542683	0.853659	0.865217	NA
Cressdnaviricota	Arfiviricetes	Cirlivirales	Circoviridae	NA	Fiddler_Crab_associated_circular_virus	0.980663	0.542683	0.853659	0.865217	NA
Cressdnaviricota	Arfiviricetes	Cirlivirales	Circoviridae	NA	Littorina_sp._associated_circular_virus	0.980663	0.542683	0.853659	0.865217	NA
Cressdnaviricota	Arfiviricetes	Cirlivirales	Circoviridae	NA	Palaemonetes_intermedius_brackish_grass_shrimp_associated_circular_virus	0.980663	0.542683	0.853659	0.865217	NA
Cressdnaviricota	Arfiviricetes	Cirlivirales	Circoviridae	NA	Ecklonia_radiata-associated_virus_5	0.980663	0.542683	0.853659	0.865217	NA
Cressdnaviricota	Arfiviricetes	Cirlivirales	Circoviridae	NA	Marine_snail_associated_circular_virus	0.980663	0.542683	0.853659	0.865217	NA
Cressdnaviricota	Arfiviricetes	Cirlivirales	Circoviridae	NA	Ecklonia_radiata-associated_virus_3	0.980663	0.542683	0.853659	0.865217	NA
Cressdnaviricota	Arfiviricetes	Cirlivirales	Circoviridae	NA	Primnoa_pacifica_coral_associated_circular_virus	0.980663	0.542683	0.853659	0.865217	NA
Cressdnaviricota	Arfiviricetes	Cirlivirales	Circoviridae	NA	Avon-Heathcote_Estuary_associated_circular_virus_15	0.980663	0.542683	0.853659	0.865217	NA
Cressdnaviricota	Arfiviricetes	Cirlivirales	Circoviridae	NA	Dromedary_stool-associated_circular_ssDNA_virus	0.980663	0.542683	0.853659	0.865217	NA
Cressdnaviricota	Arfiviricetes	Cirlivirales	Circoviridae	NA	Po-Circo-like_virus_51	0.980663	0.542683	0.853659	0.865217	NA
Cressdnaviricota	Arfiviricetes	Cirlivirales	Circoviridae	NA	Hermit_crab_associated_circular_genome	0.980663	0.542683	0.853659	0.865217	NA
Cressdnaviricota	Arfiviricetes	Cirlivirales	Circoviridae	NA	Meles_meles_circovirus-like_virus	0.980663	0.542683	0.853659	0.865217	NA
Cressdnaviricota	Arfiviricetes	Cirlivirales	Circoviridae	NA	Avon-Heathcote_Estuary_associated_circular_virus_2	0.980663	0.542683	0.853659	0.865217	NA
Cressdnaviricota	Arfiviricetes	Cirlivirales	Circoviridae	NA	Avon-Heathcote_Estuary_associated_circular_virus_5	0.980663	0.542683	0.853659	0.865217	NA
Cressdnaviricota	Arfiviricetes	Cirlivirales	Circoviridae	NA	Callinectes_sapidus_associated_circular_virus	0.980663	0.542683	0.853659	0.865217	NA
Cressdnaviricota	Arfiviricetes	Cirlivirales	Circoviridae	NA	Apteryx_rowi_circovirus-like_virus	0.980663	0.542683	0.853659	0.865217	NA
Cressdnaviricota	Arfiviricetes	Cirlivirales	Circoviridae	NA	Human_fecal_virus_Jorvi2	0.980663	0.542683	0.853659	0.865217	NA
Cressdnaviricota	Arfiviricetes	Cirlivirales	Circoviridae	NA	Human_fecal_virus_Jorvi3	0.980663	0.542683	0.853659	0.865217	NA
Cressdnaviricota	Arfiviricetes	Cirlivirales	Circoviridae	NA	Didemnum_sp._Sea_Squirt_associated_virus	0.980663	0.542683	0.853659	0.865217	NA
Cressdnaviricota	Arfiviricetes	Cirlivirales	Circoviridae	NA	Garrulus_glandarius_associated_circular_virus_1	0.980663	0.542683	0.853659	0.865217	NA
Cressdnaviricota	Arfiviricetes	Cirlivirales	Circoviridae	NA	Avon-Heathcote_Estuary_associated_circular_virus_26	0.980663	0.542683	0.853659	0.865217	NA
Cressdnaviricota	Arfiviricetes	Cirlivirales	Circoviridae	NA	Avon-Heathcote_Estuary_associated_circular_virus_12	0.980663	0.542683	0.853659	0.865217	NA
Cressdnaviricota	Arfiviricetes	Cirlivirales	Circoviridae	NA	Avon-Heathcote_Estuary_associated_circular_virus_20	0.980663	0.542683	0.853659	0.865217	NA
Cressdnaviricota	Arfiviricetes	Cirlivirales	Circoviridae	NA	Mosquito_circovirus	0.980663	0.542683	0.853659	0.865217	NA
Cressdnaviricota	Arfiviricetes	Cirlivirales	Circoviridae	NA	Avon-Heathcote_Estuary_associated_circular_virus_23	0.980663	0.542683	0.853659	0.865217	NA
Cressdnaviricota	Arfiviricetes	Cirlivirales	Circoviridae	NA	Avon-Heathcote_Estuary_associated_circular_virus_4	0.980663	0.542683	0.853659	0.865217	NA
Cressdnaviricota	Arfiviricetes	Cirlivirales	Circoviridae	NA	Avon-Heathcote_Estuary_associated_circular_virus_7	0.980663	0.542683	0.853659	0.865217	NA
Cressdnaviricota	Arfiviricetes	Cirlivirales	Circoviridae	NA	Palaemonetes_kadiakensis_Mississippi_grass_shrimp_associated_circular_virus	0.980663	0.542683	0.853659	0.865217	NA
Cressdnaviricota	Arfiviricetes	Cirlivirales	Circoviridae	NA	Po-Circo-like_virus_41	0.980663	0.542683	0.853659	0.865217	NA
Cressdnaviricota	Arfiviricetes	Cirlivirales	Circoviridae	NA	Avon-Heathcote_Estuary_associated_circular_virus_6	0.980663	0.542683	0.853659	0.865217	NA
Cressdnaviricota	Arfiviricetes	Cirlivirales	Circoviridae	NA	Avon-Heathcote_Estuary_associated_circular_virus_19	0.980663	0.542683	0.853659	0.865217	NA
Cressdnaviricota	Arfiviricetes	Cirlivirales	Circoviridae	NA	Human_fecal_virus_Jorvi4	0.980663	0.542683	0.853659	0.865217	NA
Cressdnaviricota	Arfiviricetes	Cirlivirales	Circoviridae	NA	Petrochirus_diogenes_giant_hermit_crab_associated_circular_virus	0.980663	0.542683	0.853659	0.865217	NA
Cressdnaviricota	Arfiviricetes	Cirlivirales	Circoviridae	NA	Avon-Heathcote_Estuary_associated_circular_virus_21	0.980663	0.542683	0.853659	0.865217	NA
Cressdnaviricota	Arfiviricetes	Cirlivirales	Circoviridae	NA	Avon-Heathcote_Estuary_associated_circular_virus_17	0.980663	0.542683	0.853659	0.865217	NA
Cressdnaviricota	Arfiviricetes	Cirlivirales	Circoviridae	NA	Avon-Heathcote_Estuary_associated_circular_virus_14	0.980663	0.542683	0.853659	0.865217	NA
Cressdnaviricota	Arfiviricetes	Cirlivirales	Circoviridae	NA	Artemia_melana_sponge_associated_circular_genome	0.980663	0.542683	0.853659	0.865217	NA
Cressdnaviricota	Arfiviricetes	Cirlivirales	Circoviridae	NA	Porcine_stool-associated_circular_virus_5	0.980663	0.542683	0.853659	0.865217	NA
Cressdnaviricota	Arfiviricetes	Cirlivirales	Circoviridae	NA	Po-Circo-like_virus_21	0.980663	0.542683	0.853659	0.865217	NA
Cressdnaviricota	Arfiviricetes	Cirlivirales	Circoviridae	NA	Avon-Heathcote_Estuary_associated_circular_virus_1	0.980663	0.542683	0.853659	0.865217	NA
Cressdnaviricota	Arfiviricetes	Cirlivirales	Circoviridae	NA	Pleurochrysis_carterae_circular_virus	0.980663	0.542683	0.853659	0.865217	NA
Cressdnaviricota	Arfiviricetes	Cirlivirales	Circoviridae	NA	Farfantepenaeus_duorarum_pink_shrimp_associated_circular_virus	0.980663	0.542683	0.853659	0.865217	NA
Cressdnaviricota	Arfiviricetes	Cirlivirales	Circoviridae	NA	Avon-Heathcote_Estuary_associated_circular_virus_11	0.980663	0.542683	0.853659	0.865217	NA
Cressdnaviricota	Arfiviricetes	Cirlivirales	Circoviridae	NA	Porcine_stool-associated_circular_virus_4	0.980663	0.542683	0.853659	0.865217	NA
Cressdnaviricota	Arfiviricetes	Cirlivirales	Circoviridae	NA	Fur_seal_faeces_associated_circular_DNA_virus	0.980663	0.542683	0.853659	0.865217	NA
Cressdnaviricota	Arfiviricetes	Cirlivirales	Circoviridae	NA	Ecklonia_radiata-associated_virus_7	0.980663	0.542683	0.853659	0.865217	NA
Cressdnaviricota	Arfiviricetes	Cirlivirales	Circoviridae	NA	Sicyonia_brevirostris_associated_circular_virus	0.980663	0.542683	0.853659	0.865217	NA
Cressdnaviricota	Arfiviricetes	Cirlivirales	Circoviridae	NA	Ecklonia_radiata-associated_virus_1	0.980663	0.542683	0.853659	0.865217	NA
Cressdnaviricota	Arfiviricetes	Cirlivirales	Circoviridae	NA	Chimpanzee_faeces_associated_circular_DNA_virus_1	0.980663	0.542683	0.853659	0.865217	NA
Cressdnaviricota	Arfiviricetes	Cirlivirales	Circoviridae	NA	Ecklonia_radiata-associated_virus_8	0.980663	0.542683	0.853659	0.865217	NA
Cressdnaviricota	Arfiviricetes	Cirlivirales	Circoviridae	NA	Avon-Heathcote_Estuary_associated_circular_virus_28	0.980663	0.542683	0.853659	0.865217	NA
Cressdnaviricota	Arfiviricetes	Cirlivirales	Circoviridae	NA	Avon-Heathcote_Estuary_associated_circular_virus_22	0.980663	0.542683	0.853659	0.865217	NA
Cressdnaviricota	Arfiviricetes	Cirlivirales	Circoviridae	NA	Avon-Heathcote_Estuary_associated_circular_virus_8	0.980663	0.542683	0.853659	0.865217	NA
Cressdnaviricota	Arfiviricetes	Cirlivirales	Circoviridae	NA	Avon-Heathcote_Estuary_associated_circular_virus_29	0.980663	0.542683	0.853659	0.865217	NA
Cressdnaviricota	Arfiviricetes	Cremevirales	Smacoviridae	Bonzesmacovirus	Bovine_faeces_associated_smacovirus_1	0.980663	0.93617	0.93617	0.865217	NA
Cressdnaviricota	Arfiviricetes	Cremevirales	Smacoviridae	Bostasmacovirus	Bovine_faeces_associated_smacovirus_6	0.980663	0.93617	0.93617	0.865217	NA
Cressdnaviricota	Arfiviricetes	Cremevirales	Smacoviridae	Bovismacovirus	Bovine_faeces_associated_smacovirus_3	0.980663	0.93617	0.93617	0.865217	NA
Cressdnaviricota	Arfiviricetes	Cremevirales	Smacoviridae	Bovismacovirus	Odonata-associated_circular_virus_21	0.980663	0.93617	0.93617	0.865217	NA
Cressdnaviricota	Arfiviricetes	Cremevirales	Smacoviridae	Cosmacovirus	Bovine_faeces_associated_smacovirus_4	0.980663	0.93617	0.93617	0.865217	NA
Cressdnaviricota	Arfiviricetes	Cremevirales	Smacoviridae	Dragsmacovirus	Odonata-associated_circular_virus_5	0.980663	0.93617	0.93617	0.865217	NA
Cressdnaviricota	Arfiviricetes	Cremevirales	Smacoviridae	Drosmacovirus	Bovine_faeces_associated_smacovirus_5	0.980663	0.93617	0.93617	0.865217	NA
Cressdnaviricota	Arfiviricetes	Cremevirales	Smacoviridae	Drosmacovirus	Camel_associated_drosmacovirus_2	0.980663	0.93617	0.93617	0.865217	NA
Cressdnaviricota	Arfiviricetes	Cremevirales	Smacoviridae	Drosmacovirus	Camel_associated_drosmacovirus_1	0.980663	0.93617	0.93617	0.865217	NA
Cressdnaviricota	Arfiviricetes	Cremevirales	Smacoviridae	Huchismacovirus	Chicken_associated_huchismacovirus_2	0.980663	0.93617	0.93617	0.865217	NA
Cressdnaviricota	Arfiviricetes	Cremevirales	Smacoviridae	Huchismacovirus	Human_associated_huchismacovirus_1	0.980663	0.93617	0.93617	0.865217	NA
Cressdnaviricota	Arfiviricetes	Cremevirales	Smacoviridae	Huchismacovirus	Chicken_associated_huchismacovirus_1	0.980663	0.93617	0.93617	0.865217	NA
Cressdnaviricota	Arfiviricetes	Cremevirales	Smacoviridae	Huchismacovirus	Human_associated_huchismacovirus_2	0.980663	0.93617	0.93617	0.865217	NA
Cressdnaviricota	Arfiviricetes	Cremevirales	Smacoviridae	Huchismacovirus	Chicken_associated_smacovirus	0.980663	0.93617	0.93617	0.865217	NA
Cressdnaviricota	Arfiviricetes	Cremevirales	Smacoviridae	Huchismacovirus	Human_smacovirus_1	0.980663	0.93617	0.93617	0.865217	NA
Cressdnaviricota	Arfiviricetes	Cremevirales	Smacoviridae	Huchismacovirus	Human_associated_huchismacovirus_3	0.980663	0.93617	0.93617	0.865217	NA
Cressdnaviricota	Arfiviricetes	Cremevirales	Smacoviridae	Porprismacovirus	Sheep_faeces_associated_smacovirus_1	0.980663	0.93617	0.93617	0.865217	1
Cressdnaviricota	Arfiviricetes	Cremevirales	Smacoviridae	Porprismacovirus	Camel_associated_porprismacovirus_1	0.980663	0.93617	0.93617	0.865217	1
Cressdnaviricota	Arfiviricetes	Cremevirales	Smacoviridae	Porprismacovirus	PoSCV_Kor_J481	0.980663	0.93617	0.93617	0.865217	1
Cressdnaviricota	Arfiviricetes	Cremevirales	Smacoviridae	Porprismacovirus	Howler_monkey_associated_porprismacovirus_1	0.980663	0.93617	0.93617	0.865217	1
Cressdnaviricota	Arfiviricetes	Cremevirales	Smacoviridae	Porprismacovirus	Turkey_associated_porprismacovirus_1	0.980663	0.93617	0.93617	0.865217	1
Cressdnaviricota	Arfiviricetes	Cremevirales	Smacoviridae	Porprismacovirus	Porcine_associated_porprismacovirus_10	0.980663	0.93617	0.93617	0.865217	1
Cressdnaviricota	Arfiviricetes	Cremevirales	Smacoviridae	Porprismacovirus	Porcine_stool-associated_circular_virus_2	0.980663	0.93617	0.93617	0.865217	1
Cressdnaviricota	Arfiviricetes	Cremevirales	Smacoviridae	Porprismacovirus	Lemur_associated_porprismacovirus_1	0.980663	0.93617	0.93617	0.865217	1
Cressdnaviricota	Arfiviricetes	Cremevirales	Smacoviridae	Porprismacovirus	Sheep_faeces_associated_smacovirus_2	0.980663	0.93617	0.93617	0.865217	1
Cressdnaviricota	Arfiviricetes	Cremevirales	Smacoviridae	Porprismacovirus	Sheep_faeces_associated_smacovirus_3	0.980663	0.93617	0.93617	0.865217	1
Cressdnaviricota	Arfiviricetes	Cremevirales	Smacoviridae	Porprismacovirus	Camel_associated_porprismacovirus_2	0.980663	0.93617	0.93617	0.865217	1
Cressdnaviricota	Arfiviricetes	Cremevirales	Smacoviridae	Porprismacovirus	Porcine_associated_porprismacovirus_5	0.980663	0.93617	0.93617	0.865217	1
Cressdnaviricota	Arfiviricetes	Cremevirales	Smacoviridae	Porprismacovirus	Porcine_associated_porprismacovirus_8	0.980663	0.93617	0.93617	0.865217	1
Cressdnaviricota	Arfiviricetes	Cremevirales	Smacoviridae	Porprismacovirus	Chimpanzee_associated_porprismacovirus_2	0.980663	0.93617	0.93617	0.865217	1
Cressdnaviricota	Arfiviricetes	Cremevirales	Smacoviridae	Porprismacovirus	Porcine_stool-associated_circular_virus	0.980663	0.93617	0.93617	0.865217	1
Cressdnaviricota	Arfiviricetes	Cremevirales	Smacoviridae	Porprismacovirus	Chimpanzee_associated_porprismacovirus_1	0.980663	0.93617	0.93617	0.865217	1
Cressdnaviricota	Arfiviricetes	Cremevirales	Smacoviridae	Porprismacovirus	Human_associated_porprismacovirus_2	0.980663	0.93617	0.93617	0.865217	1
Cressdnaviricota	Arfiviricetes	Cremevirales	Smacoviridae	Porprismacovirus	Camel_associated_porprismacovirus_3	0.980663	0.93617	0.93617	0.865217	1
Cressdnaviricota	Arfiviricetes	Cremevirales	Smacoviridae	Porprismacovirus	Human_feces_smacovirus_2	0.980663	0.93617	0.93617	0.865217	1
Cressdnaviricota	Arfiviricetes	Cremevirales	Smacoviridae	Porprismacovirus	Bovine_faeces_associated_smacovirus_2	0.980663	0.93617	0.93617	0.865217	1
Cressdnaviricota	Arfiviricetes	Cremevirales	Smacoviridae	Porprismacovirus	Human_feces_smacovirus_3	0.980663	0.93617	0.93617	0.865217	1
Cressdnaviricota	Arfiviricetes	Cremevirales	Smacoviridae	Porprismacovirus	Porcine_associated_porprismacovirus_9	0.980663	0.93617	0.93617	0.865217	1
Cressdnaviricota	Arfiviricetes	Cremevirales	Smacoviridae	Porprismacovirus	Camel_associated_porprismacovirus_4	0.980663	0.93617	0.93617	0.865217	1
Cressdnaviricota	Arfiviricetes	Cremevirales	Smacoviridae	Porprismacovirus	Porcine_associated_porprismacovirus_4	0.980663	0.93617	0.93617	0.865217	1
Cressdnaviricota	Arfiviricetes	Cremevirales	Smacoviridae	Porprismacovirus	Rat_associated_porprismacovirus_1	0.980663	0.93617	0.93617	0.865217	1
Cressdnaviricota	Arfiviricetes	Cremevirales	Smacoviridae	Porprismacovirus	Porcine_associated_porprismacovirus_7	0.980663	0.93617	0.93617	0.865217	1
Cressdnaviricota	Arfiviricetes	Cremevirales	Smacoviridae	Porprismacovirus	Porcine_associated_porprismacovirus_3	0.980663	0.93617	0.93617	0.865217	1
Cressdnaviricota	Arfiviricetes	Cremevirales	Smacoviridae	Porprismacovirus	Gorilla_associated_porprismacovirus_1	0.980663	0.93617	0.93617	0.865217	1
Cressdnaviricota	Arfiviricetes	Cremevirales	Smacoviridae	Porprismacovirus	Porcine_associated_porprismacovirus_6	0.980663	0.93617	0.93617	0.865217	1
Cressdnaviricota	Arfiviricetes	Cremevirales	Smacoviridae	Porprismacovirus	Alces_alces_faeces_associated_smacovirus_MP78	0.980663	0.93617	0.93617	0.865217	1
Cressdnaviricota	Arfiviricetes	Cremevirales	Smacoviridae	NA	Pig_stool_associated_circular_ssDNA_virus_GER2011	0.980663	0.93617	0.93617	0.865217	NA
Cressdnaviricota	Arfiviricetes	Mulpavirales	Nanoviridae	Babuvirus	Abaca_bunchy_top_virus	0.980663	0.909091	0.909091	0.865217	NA
Cressdnaviricota	Arfiviricetes	Mulpavirales	Nanoviridae	Nanovirus	Cow_vetch_latent_virus	0.980663	0.909091	0.909091	0.865217	NA
Cressdnaviricota	Arfiviricetes	Mulpavirales	Nanoviridae	Nanovirus	Pea_necrotic_yellow_dwarf_virus	0.980663	0.909091	0.909091	0.865217	NA
Cressdnaviricota	Arfiviricetes	Mulpavirales	Nanoviridae	Nanovirus	Faba_bean_necrotic_stunt_virus	0.980663	0.909091	0.909091	0.865217	NA
Cressdnaviricota	Arfiviricetes	Mulpavirales	Nanoviridae	Nanovirus	Sophora_yellow_stunt_virus	0.980663	0.909091	0.909091	0.865217	NA
Cressdnaviricota	Arfiviricetes	Mulpavirales	Nanoviridae	Nanovirus	Faba_bean_necrotic_yellows_virus	0.980663	0.909091	0.909091	0.865217	NA
Cressdnaviricota	Arfiviricetes	Mulpavirales	Nanoviridae	Nanovirus	Milk_vetch_dwarf_virus	0.980663	0.909091	0.909091	0.865217	NA
Cressdnaviricota	Arfiviricetes	Mulpavirales	Nanoviridae	Nanovirus	Pea_yellow_stunt_virus	0.980663	0.909091	0.909091	0.865217	NA
Cressdnaviricota	Arfiviricetes	Mulpavirales	Nanoviridae	Nanovirus	Black_medic_leaf_roll_virus	0.980663	0.909091	0.909091	0.865217	NA
Cressdnaviricota	Arfiviricetes	Mulpavirales	Nanoviridae	Nanovirus	Parsley_severe_stunt_associated_virus	0.980663	0.909091	0.909091	0.865217	NA
Cressdnaviricota	Arfiviricetes	Mulpavirales	Nanoviridae	Nanovirus	Subterranean_clover_stunt_virus	0.980663	0.909091	0.909091	0.865217	NA
Cressdnaviricota	Arfiviricetes	Recrevirales	Redondoviridae	Torbevirus	Human_lung-associated_vientovirus_FB	0.980663	NA	NA	0.865217	NA
Cressdnaviricota	Arfiviricetes	Rohanvirales	Nenyaviridae	Mithrilvirus	Odonata-associated_circular_virus-14	0.980663	NA	NA	0.865217	NA
Cressdnaviricota	Repensiviricetes	Geplafuvirales	Geminiviridae	Becurtovirus	Exomis_microphylla_associated_virus	0.980663	0.933824	0.890688	0.831984	NA
Cressdnaviricota	Repensiviricetes	Geplafuvirales	Geminiviridae	Becurtovirus	Beet_curly_top_Iran_virus	0.980663	0.933824	0.890688	0.831984	NA
Cressdnaviricota	Repensiviricetes	Geplafuvirales	Geminiviridae	Becurtovirus	Spinach_curly_top_Arizona_virus	0.980663	0.933824	0.890688	0.831984	NA
Cressdnaviricota	Repensiviricetes	Geplafuvirales	Geminiviridae	Begomovirus	Tomato_severe_leaf_curl_Kalakada_virus	0.980663	0.933824	0.890688	0.831984	0.991304
Cressdnaviricota	Repensiviricetes	Geplafuvirales	Geminiviridae	Begomovirus	Ocimum_mosaic_virus	0.980663	0.933824	0.890688	0.831984	0.991304
Cressdnaviricota	Repensiviricetes	Geplafuvirales	Geminiviridae	Begomovirus	Tomato_leaf_curl_New_Delhi_virus_4	0.980663	0.933824	0.890688	0.831984	0.991304
Cressdnaviricota	Repensiviricetes	Geplafuvirales	Geminiviridae	Begomovirus	Macroptilium_common_mosaic_virus	0.980663	0.933824	0.890688	0.831984	0.991304
Cressdnaviricota	Repensiviricetes	Geplafuvirales	Geminiviridae	Begomovirus	Pea_leaf_distortion_virus	0.980663	0.933824	0.890688	0.831984	0.991304
Cressdnaviricota	Repensiviricetes	Geplafuvirales	Geminiviridae	Begomovirus	Clerodendrum_golden_mosaic_China_virus	0.980663	0.933824	0.890688	0.831984	0.991304
Cressdnaviricota	Repensiviricetes	Geplafuvirales	Geminiviridae	Begomovirus	Tomato_yellow_leaf_curl_virus	0.980663	0.933824	0.890688	0.831984	0.991304
Cressdnaviricota	Repensiviricetes	Geplafuvirales	Geminiviridae	Begomovirus	Sida_yellow_mosaic_Yucatan_virus	0.980663	0.933824	0.890688	0.831984	0.991304
Cressdnaviricota	Repensiviricetes	Geplafuvirales	Geminiviridae	Begomovirus	Ageratum_yellow_vein_Hualian_virus	0.980663	0.933824	0.890688	0.831984	0.991304
Cressdnaviricota	Repensiviricetes	Geplafuvirales	Geminiviridae	Begomovirus	Ocimum_golden_mosaic_virus	0.980663	0.933824	0.890688	0.831984	0.991304
Cressdnaviricota	Repensiviricetes	Geplafuvirales	Geminiviridae	Begomovirus	Ageratum_enation_virus	0.980663	0.933824	0.890688	0.831984	0.991304
Cressdnaviricota	Repensiviricetes	Geplafuvirales	Geminiviridae	Begomovirus	Tomato_yellow_leaf_curl_Guangdong_virus	0.980663	0.933824	0.890688	0.831984	0.991304
Cressdnaviricota	Repensiviricetes	Geplafuvirales	Geminiviridae	Begomovirus	Macroptilium_yellow_vein_virus	0.980663	0.933824	0.890688	0.831984	0.991304
Cressdnaviricota	Repensiviricetes	Geplafuvirales	Geminiviridae	Begomovirus	Horsegram_yellow_mosaic_virus	0.980663	0.933824	0.890688	0.831984	0.991304
Cressdnaviricota	Repensiviricetes	Geplafuvirales	Geminiviridae	Begomovirus	Hemidesmus_yellow_mosaic_virus	0.980663	0.933824	0.890688	0.831984	0.991304
Cressdnaviricota	Repensiviricetes	Geplafuvirales	Geminiviridae	Begomovirus	Sida_mottle_Alagoas_virus	0.980663	0.933824	0.890688	0.831984	0.991304
Cressdnaviricota	Repensiviricetes	Geplafuvirales	Geminiviridae	Begomovirus	Sauropus_leaf_curl_virus	0.980663	0.933824	0.890688	0.831984	0.991304
Cressdnaviricota	Repensiviricetes	Geplafuvirales	Geminiviridae	Begomovirus	Macroptilium_yellow_mosaic_virus	0.980663	0.933824	0.890688	0.831984	0.991304
Cressdnaviricota	Repensiviricetes	Geplafuvirales	Geminiviridae	Begomovirus	Corchorus_golden_mosaic_virus	0.980663	0.933824	0.890688	0.831984	0.991304
Cressdnaviricota	Repensiviricetes	Geplafuvirales	Geminiviridae	Begomovirus	Soybean_mild_mottle_virus	0.980663	0.933824	0.890688	0.831984	0.991304
Cressdnaviricota	Repensiviricetes	Geplafuvirales	Geminiviridae	Begomovirus	Okra_mottle_virus	0.980663	0.933824	0.890688	0.831984	0.991304
Cressdnaviricota	Repensiviricetes	Geplafuvirales	Geminiviridae	Begomovirus	Senecio_yellow_mosaic_virus	0.980663	0.933824	0.890688	0.831984	0.991304
Cressdnaviricota	Repensiviricetes	Geplafuvirales	Geminiviridae	Begomovirus	Tomato_chlorotic_mottle_Guyane_virus	0.980663	0.933824	0.890688	0.831984	0.991304
Cressdnaviricota	Repensiviricetes	Geplafuvirales	Geminiviridae	Begomovirus	Tomato_leaf_curl_Ranchi_virus	0.980663	0.933824	0.890688	0.831984	0.991304
Cressdnaviricota	Repensiviricetes	Geplafuvirales	Geminiviridae	Begomovirus	Melon_yellow_mosaic_virus	0.980663	0.933824	0.890688	0.831984	0.991304
Cressdnaviricota	Repensiviricetes	Geplafuvirales	Geminiviridae	Begomovirus	Soybean_chlorotic_spot_virus	0.980663	0.933824	0.890688	0.831984	0.991304
Cressdnaviricota	Repensiviricetes	Geplafuvirales	Geminiviridae	Begomovirus	Macroptilium_golden_yellow_mosaic_virus	0.980663	0.933824	0.890688	0.831984	0.991304
Cressdnaviricota	Repensiviricetes	Geplafuvirales	Geminiviridae	Begomovirus	Tomato_mosaic_leaf_curl_virus	0.980663	0.933824	0.890688	0.831984	0.991304
Cressdnaviricota	Repensiviricetes	Geplafuvirales	Geminiviridae	Begomovirus	West_African_Asystasia_virus_2	0.980663	0.933824	0.890688	0.831984	0.991304
Cressdnaviricota	Repensiviricetes	Geplafuvirales	Geminiviridae	Begomovirus	Tomato_leaf_curl_Kumasi_virus	0.980663	0.933824	0.890688	0.831984	0.991304
Cressdnaviricota	Repensiviricetes	Geplafuvirales	Geminiviridae	Begomovirus	Tomato_yellow_mottle_virus	0.980663	0.933824	0.890688	0.831984	0.991304
Cressdnaviricota	Repensiviricetes	Geplafuvirales	Geminiviridae	Begomovirus	Vigna_yellow_mosaic_virus	0.980663	0.933824	0.890688	0.831984	0.991304
Cressdnaviricota	Repensiviricetes	Geplafuvirales	Geminiviridae	Begomovirus	Datura_leaf_distortion_virus	0.980663	0.933824	0.890688	0.831984	0.991304
Cressdnaviricota	Repensiviricetes	Geplafuvirales	Geminiviridae	Begomovirus	Bean_yellow_mosaic_Mexico_virus	0.980663	0.933824	0.890688	0.831984	0.991304
Cressdnaviricota	Repensiviricetes	Geplafuvirales	Geminiviridae	Begomovirus	Papaya_leaf_curl_Guandong_virus	0.980663	0.933824	0.890688	0.831984	0.991304
Cressdnaviricota	Repensiviricetes	Geplafuvirales	Geminiviridae	Begomovirus	Euphorbia_yellow_leaf_curl_virus	0.980663	0.933824	0.890688	0.831984	0.991304
Cressdnaviricota	Repensiviricetes	Geplafuvirales	Geminiviridae	Begomovirus	Pavonia_mosaic_virus	0.980663	0.933824	0.890688	0.831984	0.991304
Cressdnaviricota	Repensiviricetes	Geplafuvirales	Geminiviridae	Begomovirus	Rhynchosia_golden_mosaic_virus	0.980663	0.933824	0.890688	0.831984	0.991304
Cressdnaviricota	Repensiviricetes	Geplafuvirales	Geminiviridae	Begomovirus	Clerodendron_golden_mosaic_virus	0.980663	0.933824	0.890688	0.831984	0.991304
Cressdnaviricota	Repensiviricetes	Geplafuvirales	Geminiviridae	Begomovirus	Tomato_vein_clearing_leaf_deformation_virus	0.980663	0.933824	0.890688	0.831984	0.991304
Cressdnaviricota	Repensiviricetes	Geplafuvirales	Geminiviridae	Begomovirus	Ludwigia_yellow_vein_Vietnam_virus	0.980663	0.933824	0.890688	0.831984	0.991304
Cressdnaviricota	Repensiviricetes	Geplafuvirales	Geminiviridae	Begomovirus	Tomato_yellow_leaf_curl_Vietnam_virus	0.980663	0.933824	0.890688	0.831984	0.991304
Cressdnaviricota	Repensiviricetes	Geplafuvirales	Geminiviridae	Begomovirus	Merremia_mosaic_Puerto_Rico_virus	0.980663	0.933824	0.890688	0.831984	0.991304
Cressdnaviricota	Repensiviricetes	Geplafuvirales	Geminiviridae	Begomovirus	Tobacco_leaf_curl_Kochi_virus	0.980663	0.933824	0.890688	0.831984	0.991304
Cressdnaviricota	Repensiviricetes	Geplafuvirales	Geminiviridae	Begomovirus	Cassava_mosaic_Madagascar_virus	0.980663	0.933824	0.890688	0.831984	0.991304
Cressdnaviricota	Repensiviricetes	Geplafuvirales	Geminiviridae	Begomovirus	Sida_chlorotic_vein_virus	0.980663	0.933824	0.890688	0.831984	0.991304
Cressdnaviricota	Repensiviricetes	Geplafuvirales	Geminiviridae	Begomovirus	Tomato_leaf_curl_Guangdong_virus	0.980663	0.933824	0.890688	0.831984	0.991304
Cressdnaviricota	Repensiviricetes	Geplafuvirales	Geminiviridae	Begomovirus	Tomato_interveinal_chlorosis_virus	0.980663	0.933824	0.890688	0.831984	0.991304
Cressdnaviricota	Repensiviricetes	Geplafuvirales	Geminiviridae	Begomovirus	Chino_del_tomate_Amazonas_virus	0.980663	0.933824	0.890688	0.831984	0.991304
Cressdnaviricota	Repensiviricetes	Geplafuvirales	Geminiviridae	Begomovirus	Tobacco_leaf_curl_Cuba_virus	0.980663	0.933824	0.890688	0.831984	0.991304
Cressdnaviricota	Repensiviricetes	Geplafuvirales	Geminiviridae	Begomovirus	Gossypium_darwinii_symptomless_virus	0.980663	0.933824	0.890688	0.831984	0.991304
Cressdnaviricota	Repensiviricetes	Geplafuvirales	Geminiviridae	Begomovirus	Tomato_leaf_curl_Liwa_virus	0.980663	0.933824	0.890688	0.831984	0.991304
Cressdnaviricota	Repensiviricetes	Geplafuvirales	Geminiviridae	Begomovirus	Kudzu_mosaic_virus	0.980663	0.933824	0.890688	0.831984	0.991304
Cressdnaviricota	Repensiviricetes	Geplafuvirales	Geminiviridae	Begomovirus	Sida_yellow_blotch_virus	0.980663	0.933824	0.890688	0.831984	0.991304
Cressdnaviricota	Repensiviricetes	Geplafuvirales	Geminiviridae	Begomovirus	Malachra_yellow_mosaic_virus	0.980663	0.933824	0.890688	0.831984	0.991304
Cressdnaviricota	Repensiviricetes	Geplafuvirales	Geminiviridae	Begomovirus	Tomato_enation_leaf_curl_virus	0.980663	0.933824	0.890688	0.831984	0.991304
Cressdnaviricota	Repensiviricetes	Geplafuvirales	Geminiviridae	Begomovirus	Wissadula_golden_mosaic_virus	0.980663	0.933824	0.890688	0.831984	0.991304
Cressdnaviricota	Repensiviricetes	Geplafuvirales	Geminiviridae	Begomovirus	Whitefly-associated_begomovirus_1	0.980663	0.933824	0.890688	0.831984	0.991304
Cressdnaviricota	Repensiviricetes	Geplafuvirales	Geminiviridae	Begomovirus	Cotton_leaf_curl_Burewala_virus	0.980663	0.933824	0.890688	0.831984	0.991304
Cressdnaviricota	Repensiviricetes	Geplafuvirales	Geminiviridae	Begomovirus	Tomato_yellow_vein_streak_virus	0.980663	0.933824	0.890688	0.831984	0.991304
Cressdnaviricota	Repensiviricetes	Geplafuvirales	Geminiviridae	Begomovirus	Bean_white_chlorosis_mosaic_virus	0.980663	0.933824	0.890688	0.831984	0.991304
Cressdnaviricota	Repensiviricetes	Geplafuvirales	Geminiviridae	Begomovirus	Tomato_leaf_curl_Cebu_virus	0.980663	0.933824	0.890688	0.831984	0.991304
Cressdnaviricota	Repensiviricetes	Geplafuvirales	Geminiviridae	Begomovirus	Pavonia_yellow_mosaic_virus	0.980663	0.933824	0.890688	0.831984	0.991304
Cressdnaviricota	Repensiviricetes	Geplafuvirales	Geminiviridae	Begomovirus	Premna_leaf_curl_virus	0.980663	0.933824	0.890688	0.831984	0.991304
Cressdnaviricota	Repensiviricetes	Geplafuvirales	Geminiviridae	Begomovirus	Lisianthus_enation_leaf_curl_virus	0.980663	0.933824	0.890688	0.831984	0.991304
Cressdnaviricota	Repensiviricetes	Geplafuvirales	Geminiviridae	Begomovirus	Tomato_leaf_curl_New_Delhi_virus_2	0.980663	0.933824	0.890688	0.831984	0.991304
Cressdnaviricota	Repensiviricetes	Geplafuvirales	Geminiviridae	Begomovirus	Cnidoscolus_mosaic_leaf_deformation_virus	0.980663	0.933824	0.890688	0.831984	0.991304
Cressdnaviricota	Repensiviricetes	Geplafuvirales	Geminiviridae	Begomovirus	Pepper_leafroll_virus	0.980663	0.933824	0.890688	0.831984	0.991304
Cressdnaviricota	Repensiviricetes	Geplafuvirales	Geminiviridae	Begomovirus	Malvastrum_yellow_vein_Yunnan_virus	0.980663	0.933824	0.890688	0.831984	0.991304
Cressdnaviricota	Repensiviricetes	Geplafuvirales	Geminiviridae	Begomovirus	Ocimum_yellow_vein_virus	0.980663	0.933824	0.890688	0.831984	0.991304
Cressdnaviricota	Repensiviricetes	Geplafuvirales	Geminiviridae	Begomovirus	Eclipta_yellow_vein_virus	0.980663	0.933824	0.890688	0.831984	0.991304
Cressdnaviricota	Repensiviricetes	Geplafuvirales	Geminiviridae	Begomovirus	Tomato_leaf_curl_Patna_virus	0.980663	0.933824	0.890688	0.831984	0.991304
Cressdnaviricota	Repensiviricetes	Geplafuvirales	Geminiviridae	Begomovirus	Bean_bushy_stunt_virus	0.980663	0.933824	0.890688	0.831984	0.991304
Cressdnaviricota	Repensiviricetes	Geplafuvirales	Geminiviridae	Begomovirus	Ageratum_yellow_vein_Taiwan_virus	0.980663	0.933824	0.890688	0.831984	0.991304
Cressdnaviricota	Repensiviricetes	Geplafuvirales	Geminiviridae	Begomovirus	Jacquemontia_yellow_vein_virus	0.980663	0.933824	0.890688	0.831984	0.991304
Cressdnaviricota	Repensiviricetes	Geplafuvirales	Geminiviridae	Begomovirus	Catharanthus_yellow_mosaic_virus	0.980663	0.933824	0.890688	0.831984	0.991304
Cressdnaviricota	Repensiviricetes	Geplafuvirales	Geminiviridae	Begomovirus	Sida_yellow_leaf_curl_virus	0.980663	0.933824	0.890688	0.831984	0.991304
Cressdnaviricota	Repensiviricetes	Geplafuvirales	Geminiviridae	Begomovirus	Centrosema_yellow_spot_virus	0.980663	0.933824	0.890688	0.831984	0.991304
Cressdnaviricota	Repensiviricetes	Geplafuvirales	Geminiviridae	Begomovirus	Cucumber_chlorotic_leaf_virus	0.980663	0.933824	0.890688	0.831984	0.991304
Cressdnaviricota	Repensiviricetes	Geplafuvirales	Geminiviridae	Begomovirus	Spinach_yellow_vein_Sikar_virus	0.980663	0.933824	0.890688	0.831984	0.991304
Cressdnaviricota	Repensiviricetes	Geplafuvirales	Geminiviridae	Begomovirus	Asystasia_mosaic_Madagascar_virus	0.980663	0.933824	0.890688	0.831984	0.991304
Cressdnaviricota	Repensiviricetes	Geplafuvirales	Geminiviridae	Begomovirus	Rhynchosia_yellow_mosaic_virus	0.980663	0.933824	0.890688	0.831984	0.991304
Cressdnaviricota	Repensiviricetes	Geplafuvirales	Geminiviridae	Begomovirus	Jatropha_yellow_mosaic_virus	0.980663	0.933824	0.890688	0.831984	0.991304
Cressdnaviricota	Repensiviricetes	Geplafuvirales	Geminiviridae	Begomovirus	French_bean_leaf_curl_virus	0.980663	0.933824	0.890688	0.831984	0.991304
Cressdnaviricota	Repensiviricetes	Geplafuvirales	Geminiviridae	Begomovirus	Vernonia_crinkle_virus	0.980663	0.933824	0.890688	0.831984	0.991304
Cressdnaviricota	Repensiviricetes	Geplafuvirales	Geminiviridae	Begomovirus	Cowpea_bright_yellow_mosaic_virus	0.980663	0.933824	0.890688	0.831984	0.991304
Cressdnaviricota	Repensiviricetes	Geplafuvirales	Geminiviridae	Begomovirus	Stachytarpheta_leaf_curl_virus	0.980663	0.933824	0.890688	0.831984	0.991304
Cressdnaviricota	Repensiviricetes	Geplafuvirales	Geminiviridae	Begomovirus	Honeysuckle_yellow_vein_virus	0.980663	0.933824	0.890688	0.831984	0.991304
Cressdnaviricota	Repensiviricetes	Geplafuvirales	Geminiviridae	Begomovirus	Tomato_yellow_leaf_curl_Axarquia_virus	0.980663	0.933824	0.890688	0.831984	0.991304
Cressdnaviricota	Repensiviricetes	Geplafuvirales	Geminiviridae	Begomovirus	Tomato_leaf_curl_Diana_virus	0.980663	0.933824	0.890688	0.831984	0.991304
Cressdnaviricota	Repensiviricetes	Geplafuvirales	Geminiviridae	Begomovirus	Tobacco_leaf_curl_Comoros_virus	0.980663	0.933824	0.890688	0.831984	0.991304
Cressdnaviricota	Repensiviricetes	Geplafuvirales	Geminiviridae	Begomovirus	Sida_common_mosaic_virus	0.980663	0.933824	0.890688	0.831984	0.991304
Cressdnaviricota	Repensiviricetes	Geplafuvirales	Geminiviridae	Begomovirus	Sunn_hemp_leaf_distortion_virus	0.980663	0.933824	0.890688	0.831984	0.991304
Cressdnaviricota	Repensiviricetes	Geplafuvirales	Geminiviridae	Begomovirus	Abutilon_mosaic_Bolivia_virus	0.980663	0.933824	0.890688	0.831984	0.991304
Cressdnaviricota	Repensiviricetes	Geplafuvirales	Geminiviridae	Begomovirus	Tomato_leaf_curl_Palampur_virus	0.980663	0.933824	0.890688	0.831984	0.991304
Cressdnaviricota	Repensiviricetes	Geplafuvirales	Geminiviridae	Begomovirus	Blechum_interveinal_chlorosis_virus	0.980663	0.933824	0.890688	0.831984	0.991304
Cressdnaviricota	Repensiviricetes	Geplafuvirales	Geminiviridae	Begomovirus	Tomato_leaf_curl_Mayotte_virus	0.980663	0.933824	0.890688	0.831984	0.991304
Cressdnaviricota	Repensiviricetes	Geplafuvirales	Geminiviridae	Begomovirus	Melochia_yellow_mosaic_virus	0.980663	0.933824	0.890688	0.831984	0.991304
Cressdnaviricota	Repensiviricetes	Geplafuvirales	Geminiviridae	Begomovirus	Abutilon_Brazil_virus	0.980663	0.933824	0.890688	0.831984	0.991304
Cressdnaviricota	Repensiviricetes	Geplafuvirales	Geminiviridae	Begomovirus	Jatropha_leaf_crumple_virus	0.980663	0.933824	0.890688	0.831984	0.991304
Cressdnaviricota	Repensiviricetes	Geplafuvirales	Geminiviridae	Begomovirus	Desmodium_leaf_distortion_virus	0.980663	0.933824	0.890688	0.831984	0.991304
Cressdnaviricota	Repensiviricetes	Geplafuvirales	Geminiviridae	Begomovirus	Rhynchosia_golden_mosaic_Yucatan_virus	0.980663	0.933824	0.890688	0.831984	0.991304
Cressdnaviricota	Repensiviricetes	Geplafuvirales	Geminiviridae	Begomovirus	Malvastrum_yellow_vein_Honghe_virus	0.980663	0.933824	0.890688	0.831984	0.991304
Cressdnaviricota	Repensiviricetes	Geplafuvirales	Geminiviridae	Begomovirus	Deinbollia_mosaic_virus	0.980663	0.933824	0.890688	0.831984	0.991304
Cressdnaviricota	Repensiviricetes	Geplafuvirales	Geminiviridae	Begomovirus	Malvastrum_leaf_curl_virus	0.980663	0.933824	0.890688	0.831984	0.991304
Cressdnaviricota	Repensiviricetes	Geplafuvirales	Geminiviridae	Begomovirus	Croton_yellow_vein_mosaic_virus	0.980663	0.933824	0.890688	0.831984	0.991304
Cressdnaviricota	Repensiviricetes	Geplafuvirales	Geminiviridae	Begomovirus	Jatropha_leaf_curl_Gujarat_virus	0.980663	0.933824	0.890688	0.831984	0.991304
Cressdnaviricota	Repensiviricetes	Geplafuvirales	Geminiviridae	Begomovirus	Bean_latent_virus	0.980663	0.933824	0.890688	0.831984	0.991304
Cressdnaviricota	Repensiviricetes	Geplafuvirales	Geminiviridae	Begomovirus	Ageratum_Yellow_vein_China_virus_-_OX1	0.980663	0.933824	0.890688	0.831984	0.991304
Cressdnaviricota	Repensiviricetes	Geplafuvirales	Geminiviridae	Begomovirus	Cabbage_leaf_curl_Jamaica_virus	0.980663	0.933824	0.890688	0.831984	0.991304
Cressdnaviricota	Repensiviricetes	Geplafuvirales	Geminiviridae	Begomovirus	Dolichos_yellow_mosaic_virus	0.980663	0.933824	0.890688	0.831984	0.991304
Cressdnaviricota	Repensiviricetes	Geplafuvirales	Geminiviridae	Begomovirus	Tomato_leaf_curl_Joydebpur_virus	0.980663	0.933824	0.890688	0.831984	0.991304
Cressdnaviricota	Repensiviricetes	Geplafuvirales	Geminiviridae	Begomovirus	Mesta_yellow_vein_mosaic_virus	0.980663	0.933824	0.890688	0.831984	0.991304
Cressdnaviricota	Repensiviricetes	Geplafuvirales	Geminiviridae	Begomovirus	Malvastrum_yellow_mosaic_Helshire_virus	0.980663	0.933824	0.890688	0.831984	0.991304
Cressdnaviricota	Repensiviricetes	Geplafuvirales	Geminiviridae	Begomovirus	Tomato_leaf_curl_Arusha_virus	0.980663	0.933824	0.890688	0.831984	0.991304
Cressdnaviricota	Repensiviricetes	Geplafuvirales	Geminiviridae	Begomovirus	Pouzolzia_mosaic_Guangdong_virus	0.980663	0.933824	0.890688	0.831984	0.991304
Cressdnaviricota	Repensiviricetes	Geplafuvirales	Geminiviridae	Begomovirus	Rhynchosia_golden_mosaic_Sinaloa_virus	0.980663	0.933824	0.890688	0.831984	0.991304
Cressdnaviricota	Repensiviricetes	Geplafuvirales	Geminiviridae	Begomovirus	Malvastrum_yellow_vein_Lahore_virus	0.980663	0.933824	0.890688	0.831984	0.991304
Cressdnaviricota	Repensiviricetes	Geplafuvirales	Geminiviridae	Begomovirus	Tomato_leaf_curl_Java_virus	0.980663	0.933824	0.890688	0.831984	0.991304
Cressdnaviricota	Repensiviricetes	Geplafuvirales	Geminiviridae	Begomovirus	Tomato_leaf_curl_Moheli_virus	0.980663	0.933824	0.890688	0.831984	0.991304
Cressdnaviricota	Repensiviricetes	Geplafuvirales	Geminiviridae	Begomovirus	Tomato_leaf_curl_Karnataka_virus_2	0.980663	0.933824	0.890688	0.831984	0.991304
Cressdnaviricota	Repensiviricetes	Geplafuvirales	Geminiviridae	Begomovirus	Allamanda_leaf_mottle_distortion_virus	0.980663	0.933824	0.890688	0.831984	0.991304
Cressdnaviricota	Repensiviricetes	Geplafuvirales	Geminiviridae	Begomovirus	Siegesbeckia_yellow_vein_Guangxi_virus	0.980663	0.933824	0.890688	0.831984	0.991304
Cressdnaviricota	Repensiviricetes	Geplafuvirales	Geminiviridae	Begomovirus	Tomato_yellow_leaf_deformation_dwarf_virus	0.980663	0.933824	0.890688	0.831984	0.991304
Cressdnaviricota	Repensiviricetes	Geplafuvirales	Geminiviridae	Begomovirus	Hybanthus_yellow_mosaic_virus	0.980663	0.933824	0.890688	0.831984	0.991304
Cressdnaviricota	Repensiviricetes	Geplafuvirales	Geminiviridae	Begomovirus	East_African_cassava_mosaic_Kenya_virus	0.980663	0.933824	0.890688	0.831984	0.991304
Cressdnaviricota	Repensiviricetes	Geplafuvirales	Geminiviridae	Begomovirus	Rose_leaf_curl_virus	0.980663	0.933824	0.890688	0.831984	0.991304
Cressdnaviricota	Repensiviricetes	Geplafuvirales	Geminiviridae	Begomovirus	Tomato_leaf_deformation_virus	0.980663	0.933824	0.890688	0.831984	0.991304
Cressdnaviricota	Repensiviricetes	Geplafuvirales	Geminiviridae	Begomovirus	Tomato_leaf_curl_Ghana_virus	0.980663	0.933824	0.890688	0.831984	0.991304
Cressdnaviricota	Repensiviricetes	Geplafuvirales	Geminiviridae	Begomovirus	Malvastrum_leaf_curl_Guangdong_virus	0.980663	0.933824	0.890688	0.831984	0.991304
Cressdnaviricota	Repensiviricetes	Geplafuvirales	Geminiviridae	Begomovirus	Hollyhock_leaf_curl_virus	0.980663	0.933824	0.890688	0.831984	0.991304
Cressdnaviricota	Repensiviricetes	Geplafuvirales	Geminiviridae	Begomovirus	Tobacco_leaf_curl_Thailand_virus	0.980663	0.933824	0.890688	0.831984	0.991304
Cressdnaviricota	Repensiviricetes	Geplafuvirales	Geminiviridae	Begomovirus	Sida_yellow_golden_mosaic_virus	0.980663	0.933824	0.890688	0.831984	0.991304
Cressdnaviricota	Repensiviricetes	Geplafuvirales	Geminiviridae	Begomovirus	Tomato_mild_mosaic_virus	0.980663	0.933824	0.890688	0.831984	0.991304
Cressdnaviricota	Repensiviricetes	Geplafuvirales	Geminiviridae	Begomovirus	Squash_leaf_curl_Philippines_virus	0.980663	0.933824	0.890688	0.831984	0.991304
Cressdnaviricota	Repensiviricetes	Geplafuvirales	Geminiviridae	Begomovirus	Ramie_mosaic_Yunnan_virus	0.980663	0.933824	0.890688	0.831984	0.991304
Cressdnaviricota	Repensiviricetes	Geplafuvirales	Geminiviridae	Begomovirus	Tomato_latent_virus	0.980663	0.933824	0.890688	0.831984	0.991304
Cressdnaviricota	Repensiviricetes	Geplafuvirales	Geminiviridae	Begomovirus	Tomato_leaf_curl_Sulawesi_virus	0.980663	0.933824	0.890688	0.831984	0.991304
Cressdnaviricota	Repensiviricetes	Geplafuvirales	Geminiviridae	Begomovirus	Ramie_mosaic_virus	0.980663	0.933824	0.890688	0.831984	0.991304
Cressdnaviricota	Repensiviricetes	Geplafuvirales	Geminiviridae	Begomovirus	Euphorbia_yellow_mosaic_virus	0.980663	0.933824	0.890688	0.831984	0.991304
Cressdnaviricota	Repensiviricetes	Geplafuvirales	Geminiviridae	Begomovirus	Hollyhock_yellow_vein_mosaic_virus	0.980663	0.933824	0.890688	0.831984	0.991304
Cressdnaviricota	Repensiviricetes	Geplafuvirales	Geminiviridae	Begomovirus	Bitter_gourd_yellow_vein_virus	0.980663	0.933824	0.890688	0.831984	0.991304
Cressdnaviricota	Repensiviricetes	Geplafuvirales	Geminiviridae	Begomovirus	Whitefly-associated_begomovirus_2	0.980663	0.933824	0.890688	0.831984	0.991304
Cressdnaviricota	Repensiviricetes	Geplafuvirales	Geminiviridae	Begomovirus	Cotton_leaf_curl_Shahdadpur_virus	0.980663	0.933824	0.890688	0.831984	0.991304
Cressdnaviricota	Repensiviricetes	Geplafuvirales	Geminiviridae	Begomovirus	Tomato_yellow_leaf_curl_Mali_virus	0.980663	0.933824	0.890688	0.831984	0.991304
Cressdnaviricota	Repensiviricetes	Geplafuvirales	Geminiviridae	Begomovirus	Chilli_leaf_curl_India_virus	0.980663	0.933824	0.890688	0.831984	0.991304
Cressdnaviricota	Repensiviricetes	Geplafuvirales	Geminiviridae	Begomovirus	Tomato_golden_mottle_virus	0.980663	0.933824	0.890688	0.831984	0.991304
Cressdnaviricota	Repensiviricetes	Geplafuvirales	Geminiviridae	Begomovirus	Synedrella_yellow_vein_clearing_virus	0.980663	0.933824	0.890688	0.831984	0.991304
Cressdnaviricota	Repensiviricetes	Geplafuvirales	Geminiviridae	Begomovirus	Radish_leaf_curl_virus	0.980663	0.933824	0.890688	0.831984	0.991304
Cressdnaviricota	Repensiviricetes	Geplafuvirales	Geminiviridae	Begomovirus	Tomato_leaf_curl_Toliara_virus	0.980663	0.933824	0.890688	0.831984	0.991304
Cressdnaviricota	Repensiviricetes	Geplafuvirales	Geminiviridae	Begomovirus	Tomato_yellow_leaf_curl_Yunnan_virus	0.980663	0.933824	0.890688	0.831984	0.991304
Cressdnaviricota	Repensiviricetes	Geplafuvirales	Geminiviridae	Begomovirus	Malvastrum_leaf_curl_Philippines_virus	0.980663	0.933824	0.890688	0.831984	0.991304
Cressdnaviricota	Repensiviricetes	Geplafuvirales	Geminiviridae	Begomovirus	Bean_leaf_crumple_virus	0.980663	0.933824	0.890688	0.831984	0.991304
Cressdnaviricota	Repensiviricetes	Geplafuvirales	Geminiviridae	Begomovirus	Oxalis_yellow_vein_virus	0.980663	0.933824	0.890688	0.831984	0.991304
Cressdnaviricota	Repensiviricetes	Geplafuvirales	Geminiviridae	Begomovirus	Euphorbia_mosaic_Peru_virus	0.980663	0.933824	0.890688	0.831984	0.991304
Cressdnaviricota	Repensiviricetes	Geplafuvirales	Geminiviridae	Begomovirus	Ageratum_leaf_curl_Sichuan_virus	0.980663	0.933824	0.890688	0.831984	0.991304
Cressdnaviricota	Repensiviricetes	Geplafuvirales	Geminiviridae	Begomovirus	Cotton_chlorotic_spot_virus	0.980663	0.933824	0.890688	0.831984	0.991304
Cressdnaviricota	Repensiviricetes	Geplafuvirales	Geminiviridae	Begomovirus	Pouzolzia_golden_mosaic_virus	0.980663	0.933824	0.890688	0.831984	0.991304
Cressdnaviricota	Repensiviricetes	Geplafuvirales	Geminiviridae	Begomovirus	Vinca_leaf_curl_virus	0.980663	0.933824	0.890688	0.831984	0.991304
Cressdnaviricota	Repensiviricetes	Geplafuvirales	Geminiviridae	Begomovirus	Pepper_blistering_leaf_virus	0.980663	0.933824	0.890688	0.831984	0.991304
Cressdnaviricota	Repensiviricetes	Geplafuvirales	Geminiviridae	Begomovirus	Blechum_yellow_vein_virus	0.980663	0.933824	0.890688	0.831984	0.991304
Cressdnaviricota	Repensiviricetes	Geplafuvirales	Geminiviridae	Begomovirus	Okra_leaf_curl_virus	0.980663	0.933824	0.890688	0.831984	0.991304
Cressdnaviricota	Repensiviricetes	Geplafuvirales	Geminiviridae	Begomovirus	Sida_chlorotic_leaf_virus	0.980663	0.933824	0.890688	0.831984	0.991304
Cressdnaviricota	Repensiviricetes	Geplafuvirales	Geminiviridae	Begomovirus	Hollyhock_yellow_vein_virus	0.980663	0.933824	0.890688	0.831984	0.991304
Cressdnaviricota	Repensiviricetes	Geplafuvirales	Geminiviridae	Begomovirus	Pepper_yellow_leaf_curl_Aceh_virus	0.980663	0.933824	0.890688	0.831984	0.991304
Cressdnaviricota	Repensiviricetes	Geplafuvirales	Geminiviridae	Begomovirus	Corchorus_yellow_vein_mosaic_virus	0.980663	0.933824	0.890688	0.831984	0.991304
Cressdnaviricota	Repensiviricetes	Geplafuvirales	Geminiviridae	Begomovirus	Tobacco_leaf_rugose_virus	0.980663	0.933824	0.890688	0.831984	0.991304
Cressdnaviricota	Repensiviricetes	Geplafuvirales	Geminiviridae	Begomovirus	Vernonia_yellow_vein_virus	0.980663	0.933824	0.890688	0.831984	0.991304
Cressdnaviricota	Repensiviricetes	Geplafuvirales	Geminiviridae	Begomovirus	Capraria_yellow_spot_Yucatan_virus	0.980663	0.933824	0.890688	0.831984	0.991304
Cressdnaviricota	Repensiviricetes	Geplafuvirales	Geminiviridae	Begomovirus	Sida_yellow_vein_Vietnam_virus	0.980663	0.933824	0.890688	0.831984	0.991304
Cressdnaviricota	Repensiviricetes	Geplafuvirales	Geminiviridae	Begomovirus	Passionfruit_severe_leaf_distortion_virus	0.980663	0.933824	0.890688	0.831984	0.991304
Cressdnaviricota	Repensiviricetes	Geplafuvirales	Geminiviridae	Begomovirus	Mimosa_yellow_leaf_curl_virus	0.980663	0.933824	0.890688	0.831984	0.991304
Cressdnaviricota	Repensiviricetes	Geplafuvirales	Geminiviridae	Begomovirus	Lycianthes_yellow_mosaic_virus	0.980663	0.933824	0.890688	0.831984	0.991304
Cressdnaviricota	Repensiviricetes	Geplafuvirales	Geminiviridae	Begomovirus	Macroptilium_yellow_spot_virus	0.980663	0.933824	0.890688	0.831984	0.991304
Cressdnaviricota	Repensiviricetes	Geplafuvirales	Geminiviridae	Begomovirus	Solanum_mosaic_Bolivia_virus	0.980663	0.933824	0.890688	0.831984	0.991304
Cressdnaviricota	Repensiviricetes	Geplafuvirales	Geminiviridae	Begomovirus	Tobacco_yellow_crinkle_virus	0.980663	0.933824	0.890688	0.831984	0.991304
Cressdnaviricota	Repensiviricetes	Geplafuvirales	Geminiviridae	Begomovirus	Sida_yellow_mottle_virus	0.980663	0.933824	0.890688	0.831984	0.991304
Cressdnaviricota	Repensiviricetes	Geplafuvirales	Geminiviridae	Begomovirus	Soybean_blistering_mosaic_virus	0.980663	0.933824	0.890688	0.831984	0.991304
Cressdnaviricota	Repensiviricetes	Geplafuvirales	Geminiviridae	Begomovirus	Tomato_leaf_curl_Cameroon_virus	0.980663	0.933824	0.890688	0.831984	0.991304
Cressdnaviricota	Repensiviricetes	Geplafuvirales	Geminiviridae	Begomovirus	Tomato_leaf_curl_Hainan_virus	0.980663	0.933824	0.890688	0.831984	0.991304
Cressdnaviricota	Repensiviricetes	Geplafuvirales	Geminiviridae	Begomovirus	Gossypium_punctatum_mild_leaf_curl_virus	0.980663	0.933824	0.890688	0.831984	0.991304
Cressdnaviricota	Repensiviricetes	Geplafuvirales	Geminiviridae	Begomovirus	Papaya_leaf_curl_China_virus	0.980663	0.933824	0.890688	0.831984	0.991304
Cressdnaviricota	Repensiviricetes	Geplafuvirales	Geminiviridae	Begomovirus	Tomato_golden_vein_virus	0.980663	0.933824	0.890688	0.831984	0.991304
Cressdnaviricota	Repensiviricetes	Geplafuvirales	Geminiviridae	Begomovirus	Cotton_leaf_crumple_virus	0.980663	0.933824	0.890688	0.831984	0.991304
Cressdnaviricota	Repensiviricetes	Geplafuvirales	Geminiviridae	Begomovirus	Mesta_yellow_vein_mosaic_Bahraich_virus	0.980663	0.933824	0.890688	0.831984	0.991304
Cressdnaviricota	Repensiviricetes	Geplafuvirales	Geminiviridae	Begomovirus	Common_bean_mottle_virus	0.980663	0.933824	0.890688	0.831984	0.991304
Cressdnaviricota	Repensiviricetes	Geplafuvirales	Geminiviridae	Begomovirus	Mirabilis_leaf_curl_virus	0.980663	0.933824	0.890688	0.831984	0.991304
Cressdnaviricota	Repensiviricetes	Geplafuvirales	Geminiviridae	Begomovirus	Abutilon_golden_mosaic_Yucatan_virus	0.980663	0.933824	0.890688	0.831984	0.991304
Cressdnaviricota	Repensiviricetes	Geplafuvirales	Geminiviridae	Begomovirus	Tobacco_curly_shoot_virus	0.980663	0.933824	0.890688	0.831984	0.991304
Cressdnaviricota	Repensiviricetes	Geplafuvirales	Geminiviridae	Begomovirus	Jacquemontia_yellow_mosaic_virus	0.980663	0.933824	0.890688	0.831984	0.991304
Cressdnaviricota	Repensiviricetes	Geplafuvirales	Geminiviridae	Begomovirus	Dalechampia_chlorotic_mosaic_virus	0.980663	0.933824	0.890688	0.831984	0.991304
Cressdnaviricota	Repensiviricetes	Geplafuvirales	Geminiviridae	Begomovirus	Melochia_mosaic_virus	0.980663	0.933824	0.890688	0.831984	0.991304
Cressdnaviricota	Repensiviricetes	Geplafuvirales	Geminiviridae	Begomovirus	Tomato_leaf_curl_China_virus	0.980663	0.933824	0.890688	0.831984	0.991304
Cressdnaviricota	Repensiviricetes	Geplafuvirales	Geminiviridae	Begomovirus	Croton_golden_mosaic_virus	0.980663	0.933824	0.890688	0.831984	0.991304
Cressdnaviricota	Repensiviricetes	Geplafuvirales	Geminiviridae	Begomovirus	Tomato_yellow_leaf_distortion_virus	0.980663	0.933824	0.890688	0.831984	0.991304
Cressdnaviricota	Repensiviricetes	Geplafuvirales	Geminiviridae	Begomovirus	Pepper_yellow_leaf_curl_virus_PSSWS-14	0.980663	0.933824	0.890688	0.831984	0.991304
Cressdnaviricota	Repensiviricetes	Geplafuvirales	Geminiviridae	Begomovirus	East_African_cassava_mosaic_Zanzibar_virus	0.980663	0.933824	0.890688	0.831984	0.991304
Cressdnaviricota	Repensiviricetes	Geplafuvirales	Geminiviridae	Begomovirus	Tomato_leaf_curl_New_Delhi_virus	0.980663	0.933824	0.890688	0.831984	0.991304
Cressdnaviricota	Repensiviricetes	Geplafuvirales	Geminiviridae	Begomovirus	Tomato_leaf_curl_Hanoi_virus	0.980663	0.933824	0.890688	0.831984	0.991304
Cressdnaviricota	Repensiviricetes	Geplafuvirales	Geminiviridae	Begomovirus	Cotton_leaf_curl_virus	0.980663	0.933824	0.890688	0.831984	0.991304
Cressdnaviricota	Repensiviricetes	Geplafuvirales	Geminiviridae	Begomovirus	Tomato_bright_yellow_mosaic_virus	0.980663	0.933824	0.890688	0.831984	0.991304
Cressdnaviricota	Repensiviricetes	Geplafuvirales	Geminiviridae	Begomovirus	Allamanda_leaf_curl_virus	0.980663	0.933824	0.890688	0.831984	0.991304
Cressdnaviricota	Repensiviricetes	Geplafuvirales	Geminiviridae	Begomovirus	Melon_chlorotic_mosaic_virus	0.980663	0.933824	0.890688	0.831984	0.991304
Cressdnaviricota	Repensiviricetes	Geplafuvirales	Geminiviridae	Begomovirus	Erectites_yellow_mosaic_virus	0.980663	0.933824	0.890688	0.831984	0.991304
Cressdnaviricota	Repensiviricetes	Geplafuvirales	Geminiviridae	Begomovirus	Cleome_leaf_crumple_virus	0.980663	0.933824	0.890688	0.831984	0.991304
Cressdnaviricota	Repensiviricetes	Geplafuvirales	Geminiviridae	Begomovirus	Tomato_yellow_leaf_curl_China_virus	0.980663	0.933824	0.890688	0.831984	0.991304
Cressdnaviricota	Repensiviricetes	Geplafuvirales	Geminiviridae	Begomovirus	Cotton_yellow_mosaic_virus	0.980663	0.933824	0.890688	0.831984	0.991304
Cressdnaviricota	Repensiviricetes	Geplafuvirales	Geminiviridae	Begomovirus	Sida_yellow_mosaic_Alagoas_virus	0.980663	0.933824	0.890688	0.831984	0.991304
Cressdnaviricota	Repensiviricetes	Geplafuvirales	Geminiviridae	Begomovirus	Tomato_leaf_curl_Karnataka_virus_3	0.980663	0.933824	0.890688	0.831984	0.991304
Cressdnaviricota	Repensiviricetes	Geplafuvirales	Geminiviridae	Begomovirus	Tomato_leaf_curl_Comoros_virus	0.980663	0.933824	0.890688	0.831984	0.991304
Cressdnaviricota	Repensiviricetes	Geplafuvirales	Geminiviridae	Begomovirus	Tomato_chlorotic_leaf_curl_virus	0.980663	0.933824	0.890688	0.831984	0.991304
Cressdnaviricota	Repensiviricetes	Geplafuvirales	Geminiviridae	Begomovirus	Alternanthera_yellow_vein_virus	0.980663	0.933824	0.890688	0.831984	0.991304
Cressdnaviricota	Repensiviricetes	Geplafuvirales	Geminiviridae	Begomovirus	Tomato_dwarf_leaf_virus	0.980663	0.933824	0.890688	0.831984	0.991304
Cressdnaviricota	Repensiviricetes	Geplafuvirales	Geminiviridae	Begomovirus	Pepper_yellow_leaf_curl_virus	0.980663	0.933824	0.890688	0.831984	0.991304
Cressdnaviricota	Repensiviricetes	Geplafuvirales	Geminiviridae	Begomovirus	Tomato_leaf_distortion_virus	0.980663	0.933824	0.890688	0.831984	0.991304
Cressdnaviricota	Repensiviricetes	Geplafuvirales	Geminiviridae	Begomovirus	Hibiscus_golden_mosaic_virus	0.980663	0.933824	0.890688	0.831984	0.991304
Cressdnaviricota	Repensiviricetes	Geplafuvirales	Geminiviridae	Begomovirus	Emilia_sonchifolia_yellow_vein_Thailand_virus	0.980663	0.933824	0.890688	0.831984	0.991304
Cressdnaviricota	Repensiviricetes	Geplafuvirales	Geminiviridae	Begomovirus	Croton_yellow_vein_virus	0.980663	0.933824	0.890688	0.831984	0.991304
Cressdnaviricota	Repensiviricetes	Geplafuvirales	Geminiviridae	Begomovirus	Tomato_leaf_curl_Namakely_virus	0.980663	0.933824	0.890688	0.831984	0.991304
Cressdnaviricota	Repensiviricetes	Geplafuvirales	Geminiviridae	Begomovirus	Corchorus_yellow_spot_virus	0.980663	0.933824	0.890688	0.831984	0.991304
Cressdnaviricota	Repensiviricetes	Geplafuvirales	Geminiviridae	Begomovirus	Vernonia_yellow_vein_Fujian_virus	0.980663	0.933824	0.890688	0.831984	0.991304
Cressdnaviricota	Repensiviricetes	Geplafuvirales	Geminiviridae	Begomovirus	Chilli_leaf_curl_Sri_Lanka_virus	0.980663	0.933824	0.890688	0.831984	0.991304
Cressdnaviricota	Repensiviricetes	Geplafuvirales	Geminiviridae	Begomovirus	Macroptilium_golden_mosaic_virus	0.980663	0.933824	0.890688	0.831984	0.991304
Cressdnaviricota	Repensiviricetes	Geplafuvirales	Geminiviridae	Begomovirus	Triumfetta_yellow_mosaic_virus	0.980663	0.933824	0.890688	0.831984	0.991304
Cressdnaviricota	Repensiviricetes	Geplafuvirales	Geminiviridae	Begomovirus	African_cassava_mosaic_Burkina_Faso_virus	0.980663	0.933824	0.890688	0.831984	0.991304
Cressdnaviricota	Repensiviricetes	Geplafuvirales	Geminiviridae	Begomovirus	Whitefly-associated_begomovirus_4	0.980663	0.933824	0.890688	0.831984	0.991304
Cressdnaviricota	Repensiviricetes	Geplafuvirales	Geminiviridae	Begomovirus	Tobacco_leaf_curl_Pusa_virus	0.980663	0.933824	0.890688	0.831984	0.991304
Cressdnaviricota	Repensiviricetes	Geplafuvirales	Geminiviridae	Begomovirus	Okra_yellow_mosaic_Mexico_virus	0.980663	0.933824	0.890688	0.831984	0.991304
Cressdnaviricota	Repensiviricetes	Geplafuvirales	Geminiviridae	Begomovirus	Verbena_mottle_virus	0.980663	0.933824	0.890688	0.831984	0.991304
Cressdnaviricota	Repensiviricetes	Geplafuvirales	Geminiviridae	Begomovirus	Pepper_yellow_leaf_curl_Thailand_virus	0.980663	0.933824	0.890688	0.831984	0.991304
Cressdnaviricota	Repensiviricetes	Geplafuvirales	Geminiviridae	Begomovirus	Tomato_leaf_curl_Sinaloa_virus	0.980663	0.933824	0.890688	0.831984	0.991304
Cressdnaviricota	Repensiviricetes	Geplafuvirales	Geminiviridae	Begomovirus	Luffa_yellow_mosaic_virus	0.980663	0.933824	0.890688	0.831984	0.991304
Cressdnaviricota	Repensiviricetes	Geplafuvirales	Geminiviridae	Begomovirus	Tomato_leaf_curl_Mindanao_virus	0.980663	0.933824	0.890688	0.831984	0.991304
Cressdnaviricota	Repensiviricetes	Geplafuvirales	Geminiviridae	Begomovirus	Abutilon_mosaic_Brazil_virus	0.980663	0.933824	0.890688	0.831984	0.991304
Cressdnaviricota	Repensiviricetes	Geplafuvirales	Geminiviridae	Begomovirus	Malvastrum_yellow_vein_Baoshan_virus	0.980663	0.933824	0.890688	0.831984	0.991304
Cressdnaviricota	Repensiviricetes	Geplafuvirales	Geminiviridae	Begomovirus	Tomato_mild_yellow_leaf_curl_Aragua_virus	0.980663	0.933824	0.890688	0.831984	0.991304
Cressdnaviricota	Repensiviricetes	Geplafuvirales	Geminiviridae	Begomovirus	Leonurus_mosaic_virus	0.980663	0.933824	0.890688	0.831984	0.991304
Cressdnaviricota	Repensiviricetes	Geplafuvirales	Geminiviridae	Begomovirus	Ludwigia_yellow_vein_virus	0.980663	0.933824	0.890688	0.831984	0.991304
Cressdnaviricota	Repensiviricetes	Geplafuvirales	Geminiviridae	Begomovirus	Desmodium_mottle_virus	0.980663	0.933824	0.890688	0.831984	0.991304
Cressdnaviricota	Repensiviricetes	Geplafuvirales	Geminiviridae	Begomovirus	Velvet_bean_severe_mosaic_virus	0.980663	0.933824	0.890688	0.831984	0.991304
Cressdnaviricota	Repensiviricetes	Geplafuvirales	Geminiviridae	Begomovirus	Tomato_leaf_curl_Mahe_virus	0.980663	0.933824	0.890688	0.831984	0.991304
Cressdnaviricota	Repensiviricetes	Geplafuvirales	Geminiviridae	Begomovirus	Chenopodium_leaf_curl_virus	0.980663	0.933824	0.890688	0.831984	0.991304
Cressdnaviricota	Repensiviricetes	Geplafuvirales	Geminiviridae	Begomovirus	Tomato_leaf_curl_purple_vein_virus	0.980663	0.933824	0.890688	0.831984	0.991304
Cressdnaviricota	Repensiviricetes	Geplafuvirales	Geminiviridae	Begomovirus	Squash_yellow_mild_mottle_virus	0.980663	0.933824	0.890688	0.831984	0.991304
Cressdnaviricota	Repensiviricetes	Geplafuvirales	Geminiviridae	Begomovirus	Tomato_yellow_leaf_curl_Saudi_virus	0.980663	0.933824	0.890688	0.831984	0.991304
Cressdnaviricota	Repensiviricetes	Geplafuvirales	Geminiviridae	Begomovirus	Sida_golden_mosaic_Florida_virus-Malvastrum	0.980663	0.933824	0.890688	0.831984	0.991304
Cressdnaviricota	Repensiviricetes	Geplafuvirales	Geminiviridae	Begomovirus	Abutilon_mosaic_virus	0.980663	0.933824	0.890688	0.831984	0.991304
Cressdnaviricota	Repensiviricetes	Geplafuvirales	Geminiviridae	Begomovirus	Hollyhock_leaf_crumple_virus	0.980663	0.933824	0.890688	0.831984	0.991304
Cressdnaviricota	Repensiviricetes	Geplafuvirales	Geminiviridae	Begomovirus	Tomato_leaf_curl_Cotabato_virus	0.980663	0.933824	0.890688	0.831984	0.991304
Cressdnaviricota	Repensiviricetes	Geplafuvirales	Geminiviridae	Begomovirus	Blainvillea_yellow_spot_virus	0.980663	0.933824	0.890688	0.831984	0.991304
Cressdnaviricota	Repensiviricetes	Geplafuvirales	Geminiviridae	Begomovirus	Malvastrum_bright_yellow_mosaic_virus	0.980663	0.933824	0.890688	0.831984	0.991304
Cressdnaviricota	Repensiviricetes	Geplafuvirales	Geminiviridae	Begomovirus	Soybean_chlorotic_blotch_virus	0.980663	0.933824	0.890688	0.831984	0.991304
Cressdnaviricota	Repensiviricetes	Geplafuvirales	Geminiviridae	Begomovirus	Tomato_common_mosaic_virus	0.980663	0.933824	0.890688	0.831984	0.991304
Cressdnaviricota	Repensiviricetes	Geplafuvirales	Geminiviridae	Begomovirus	Hollyhock_yellow_vein_mosaic_Islamabad_virus	0.980663	0.933824	0.890688	0.831984	0.991304
Cressdnaviricota	Repensiviricetes	Geplafuvirales	Geminiviridae	Begomovirus	Andrographis_yellow_vein_leaf_curl_virus	0.980663	0.933824	0.890688	0.831984	0.991304
Cressdnaviricota	Repensiviricetes	Geplafuvirales	Geminiviridae	Begomovirus	Passionfruit_leaf_distortion_virus	0.980663	0.933824	0.890688	0.831984	0.991304
Cressdnaviricota	Repensiviricetes	Geplafuvirales	Geminiviridae	Begomovirus	Euphorbia_leaf_curl_Guangxi_virus	0.980663	0.933824	0.890688	0.831984	0.991304
Cressdnaviricota	Repensiviricetes	Geplafuvirales	Geminiviridae	Begomovirus	East_African_cassava_mosaic_Malawi_virus	0.980663	0.933824	0.890688	0.831984	0.991304
Cressdnaviricota	Repensiviricetes	Geplafuvirales	Geminiviridae	Begomovirus	Tomato_leaf_curl_Guangxi_virus	0.980663	0.933824	0.890688	0.831984	0.991304
Cressdnaviricota	Repensiviricetes	Geplafuvirales	Geminiviridae	Begomovirus	Tomato_leaf_curl_Sri_Lanka_virus	0.980663	0.933824	0.890688	0.831984	0.991304
Cressdnaviricota	Repensiviricetes	Geplafuvirales	Geminiviridae	Begomovirus	Whitefly-associated_begomovirus_3	0.980663	0.933824	0.890688	0.831984	0.991304
Cressdnaviricota	Repensiviricetes	Geplafuvirales	Geminiviridae	Begomovirus	Siegesbeckia_yellow_vein_virus	0.980663	0.933824	0.890688	0.831984	0.991304
Cressdnaviricota	Repensiviricetes	Geplafuvirales	Geminiviridae	Begomovirus	Ageratum_yellow_vein_virus	0.980663	0.933824	0.890688	0.831984	0.991304
Cressdnaviricota	Repensiviricetes	Geplafuvirales	Geminiviridae	Begomovirus	Spilanthes_yellow_vein_virus	0.980663	0.933824	0.890688	0.831984	0.991304
Cressdnaviricota	Repensiviricetes	Geplafuvirales	Geminiviridae	Begomovirus	Tomato_severe_rugose_virus	0.980663	0.933824	0.890688	0.831984	0.991304
Cressdnaviricota	Repensiviricetes	Geplafuvirales	Geminiviridae	Begomovirus	Sidastrum_golden_leaf_spot_virus	0.980663	0.933824	0.890688	0.831984	0.991304
Cressdnaviricota	Repensiviricetes	Geplafuvirales	Geminiviridae	Begomovirus	Emilia_yellow_vein_Fujian_virus	0.980663	0.933824	0.890688	0.831984	0.991304
Cressdnaviricota	Repensiviricetes	Geplafuvirales	Geminiviridae	Begomovirus	Bhendi_yellow_vein_Bhubhaneswar_virus	0.980663	0.933824	0.890688	0.831984	0.991304
Cressdnaviricota	Repensiviricetes	Geplafuvirales	Geminiviridae	Begomovirus	Velvet_bean_golden_mosaic_virus	0.980663	0.933824	0.890688	0.831984	0.991304
Cressdnaviricota	Repensiviricetes	Geplafuvirales	Geminiviridae	Begomovirus	Macroptilium_bright_mosaic_virus	0.980663	0.933824	0.890688	0.831984	0.991304
Cressdnaviricota	Repensiviricetes	Geplafuvirales	Geminiviridae	Begomovirus	Wissadula_yellow_mosaic_virus	0.980663	0.933824	0.890688	0.831984	0.991304
Cressdnaviricota	Repensiviricetes	Geplafuvirales	Geminiviridae	Begomovirus	Duranta_leaf_curl_virus	0.980663	0.933824	0.890688	0.831984	0.991304
Cressdnaviricota	Repensiviricetes	Geplafuvirales	Geminiviridae	Begomovirus	Tomato_leaf_curl_China_virus_-_OX2	0.980663	0.933824	0.890688	0.831984	0.991304
Cressdnaviricota	Repensiviricetes	Geplafuvirales	Geminiviridae	Begomovirus	Jatropha_mosaic_virus	0.980663	0.933824	0.890688	0.831984	0.991304
Cressdnaviricota	Repensiviricetes	Geplafuvirales	Geminiviridae	Begomovirus	Tomato_leaf_curl_Oman_virus	0.980663	0.933824	0.890688	0.831984	0.991304
Cressdnaviricota	Repensiviricetes	Geplafuvirales	Geminiviridae	Begomovirus	Common_bean_severe_mosaic_virus	0.980663	0.933824	0.890688	0.831984	0.991304
Cressdnaviricota	Repensiviricetes	Geplafuvirales	Geminiviridae	Begomovirus	Okra_enation_leaf_curl_virus	0.980663	0.933824	0.890688	0.831984	0.991304
Cressdnaviricota	Repensiviricetes	Geplafuvirales	Geminiviridae	Begomovirus	Datura_leaf_curl_virus	0.980663	0.933824	0.890688	0.831984	0.991304
Cressdnaviricota	Repensiviricetes	Geplafuvirales	Geminiviridae	Begomovirus	Pedilanthus_leaf_curl_virus	0.980663	0.933824	0.890688	0.831984	0.991304
Cressdnaviricota	Repensiviricetes	Geplafuvirales	Geminiviridae	Begomovirus	Tobacco_leaf_curl_virus	0.980663	0.933824	0.890688	0.831984	0.991304
Cressdnaviricota	Repensiviricetes	Geplafuvirales	Geminiviridae	Begomovirus	Malvastrum_yellow_vein_Changa_Manga_virus	0.980663	0.933824	0.890688	0.831984	0.991304
Cressdnaviricota	Repensiviricetes	Geplafuvirales	Geminiviridae	Begomovirus	Jatropha_leaf_yellow_mosaic_Katarniaghat_virus	0.980663	0.933824	0.890688	0.831984	0.991304
Cressdnaviricota	Repensiviricetes	Geplafuvirales	Geminiviridae	Begomovirus	Chilli_leaf_curl_Gonda_virus	0.980663	0.933824	0.890688	0.831984	0.991304
Cressdnaviricota	Repensiviricetes	Geplafuvirales	Geminiviridae	Begomovirus	Sida_Brazil_virus	0.980663	0.933824	0.890688	0.831984	0.991304
Cressdnaviricota	Repensiviricetes	Geplafuvirales	Geminiviridae	Begomovirus	Bean_chlorosis_virus	0.980663	0.933824	0.890688	0.831984	0.991304
Cressdnaviricota	Repensiviricetes	Geplafuvirales	Geminiviridae	Begomovirus	Tomato_mosaic_Trujillo_virus	0.980663	0.933824	0.890688	0.831984	0.991304
Cressdnaviricota	Repensiviricetes	Geplafuvirales	Geminiviridae	Begomovirus	Crassocephalum_yellow_vein_virus_-_Jinghong	0.980663	0.933824	0.890688	0.831984	0.991304
Cressdnaviricota	Repensiviricetes	Geplafuvirales	Geminiviridae	Begomovirus	Tobacco_leaf_curl_Dominican_Republic_virus	0.980663	0.933824	0.890688	0.831984	0.991304
Cressdnaviricota	Repensiviricetes	Geplafuvirales	Geminiviridae	Begomovirus	Jacquemontia_mosaic_Yucatan_virus	0.980663	0.933824	0.890688	0.831984	0.991304
Cressdnaviricota	Repensiviricetes	Geplafuvirales	Geminiviridae	Begomovirus	Clerodendrum_golden_mosaic_Jiangsu_virus	0.980663	0.933824	0.890688	0.831984	0.991304
Cressdnaviricota	Repensiviricetes	Geplafuvirales	Geminiviridae	Begomovirus	Tomato_leaf_curl_Anjouan_virus	0.980663	0.933824	0.890688	0.831984	0.991304
Cressdnaviricota	Repensiviricetes	Geplafuvirales	Geminiviridae	Begomovirus	Tomato_leaf_curl_Burkina_Faso_virus	0.980663	0.933824	0.890688	0.831984	0.991304
Cressdnaviricota	Repensiviricetes	Geplafuvirales	Geminiviridae	Begomovirus	Macroptilium_yellow_net_virus	0.980663	0.933824	0.890688	0.831984	0.991304
Cressdnaviricota	Repensiviricetes	Geplafuvirales	Geminiviridae	Begomovirus	Rhynchosia_mild_mosaic_virus	0.980663	0.933824	0.890688	0.831984	0.991304
Cressdnaviricota	Repensiviricetes	Geplafuvirales	Geminiviridae	Begomovirus	Whitefly-associated_begomovirus_6	0.980663	0.933824	0.890688	0.831984	0.991304
Cressdnaviricota	Repensiviricetes	Geplafuvirales	Geminiviridae	Begomovirus	Telfairia_golden_mosaic_virus	0.980663	0.933824	0.890688	0.831984	0.991304
Cressdnaviricota	Repensiviricetes	Geplafuvirales	Geminiviridae	Begomovirus	Synedrella_leaf_curl_virus	0.980663	0.933824	0.890688	0.831984	0.991304
Cressdnaviricota	Repensiviricetes	Geplafuvirales	Geminiviridae	Begomovirus	Jatropha_leaf_curl_virus	0.980663	0.933824	0.890688	0.831984	0.991304
Cressdnaviricota	Repensiviricetes	Geplafuvirales	Geminiviridae	Begomovirus	West_African_Asystasia_virus_1	0.980663	0.933824	0.890688	0.831984	0.991304
Cressdnaviricota	Repensiviricetes	Geplafuvirales	Geminiviridae	Begomovirus	Euphorbia_leaf_curl_virus	0.980663	0.933824	0.890688	0.831984	0.991304
Cressdnaviricota	Repensiviricetes	Geplafuvirales	Geminiviridae	Begomovirus	Lindernia_anagallis_yellow_vein_virus	0.980663	0.933824	0.890688	0.831984	0.991304
Cressdnaviricota	Repensiviricetes	Geplafuvirales	Geminiviridae	Begomovirus	Senna_leaf_curl_virus	0.980663	0.933824	0.890688	0.831984	0.991304
Cressdnaviricota	Repensiviricetes	Geplafuvirales	Geminiviridae	Begomovirus	Boerhavia_yellow_spot_virus	0.980663	0.933824	0.890688	0.831984	0.991304
Cressdnaviricota	Repensiviricetes	Geplafuvirales	Geminiviridae	Begomovirus	Tomato_leaf_curl_Kerala_virus	0.980663	0.933824	0.890688	0.831984	0.991304
Cressdnaviricota	Repensiviricetes	Geplafuvirales	Geminiviridae	Begomovirus	Tomato_leaf_curl_Barka_virus	0.980663	0.933824	0.890688	0.831984	0.991304
Cressdnaviricota	Repensiviricetes	Geplafuvirales	Geminiviridae	Begomovirus	Tomato_mottle_leaf_curl_virus	0.980663	0.933824	0.890688	0.831984	0.991304
Cressdnaviricota	Repensiviricetes	Geplafuvirales	Geminiviridae	Begomovirus	Sida_angular_mosaic_virus	0.980663	0.933824	0.890688	0.831984	0.991304
Cressdnaviricota	Repensiviricetes	Geplafuvirales	Geminiviridae	Begomovirus	Malvastrum_yellow_vein_Cambodia_virus	0.980663	0.933824	0.890688	0.831984	0.991304
Cressdnaviricota	Repensiviricetes	Geplafuvirales	Geminiviridae	Begomovirus	Sida_ciliaris_golden_mosaic_virus	0.980663	0.933824	0.890688	0.831984	0.991304
Cressdnaviricota	Repensiviricetes	Geplafuvirales	Geminiviridae	Begomovirus	Watermelon_chlorotic_stunt_virus	0.980663	0.933824	0.890688	0.831984	0.991304
Cressdnaviricota	Repensiviricetes	Geplafuvirales	Geminiviridae	Begomovirus	Tomato_twisted_leaf_virus	0.980663	0.933824	0.890688	0.831984	0.991304
Cressdnaviricota	Repensiviricetes	Geplafuvirales	Geminiviridae	Begomovirus	Tomato_yellow_margin_leaf_curl_virus	0.980663	0.933824	0.890688	0.831984	0.991304
Cressdnaviricota	Repensiviricetes	Geplafuvirales	Geminiviridae	Begomovirus	Tomato_mottle_wrinkle_virus	0.980663	0.933824	0.890688	0.831984	0.991304
Cressdnaviricota	Repensiviricetes	Geplafuvirales	Geminiviridae	Begomovirus	Jatropha_mosaic_Nigeria_virus	0.980663	0.933824	0.890688	0.831984	0.991304
Cressdnaviricota	Repensiviricetes	Geplafuvirales	Geminiviridae	Begomovirus	Tomato_rugose_yellow_leaf_curl_virus	0.980663	0.933824	0.890688	0.831984	0.991304
Cressdnaviricota	Repensiviricetes	Geplafuvirales	Geminiviridae	Begomovirus	Okra_leaf_curl_Oman_virus	0.980663	0.933824	0.890688	0.831984	0.991304
Cressdnaviricota	Repensiviricetes	Geplafuvirales	Geminiviridae	Begomovirus	Sida_interveinal_bright_yellow_virus	0.980663	0.933824	0.890688	0.831984	0.991304
Cressdnaviricota	Repensiviricetes	Geplafuvirales	Geminiviridae	Begomovirus	Potato_yellow_mosaic_Trinidad_virus	0.980663	0.933824	0.890688	0.831984	0.991304
Cressdnaviricota	Repensiviricetes	Geplafuvirales	Geminiviridae	Begomovirus	Tomato_leaf_curl_Gandhinagar_virus	0.980663	0.933824	0.890688	0.831984	0.991304
Cressdnaviricota	Repensiviricetes	Geplafuvirales	Geminiviridae	Begomovirus	Sweet_potato_leaf_curl_Lanzarote_virus	0.980663	0.933824	0.890688	0.831984	0.991304
Cressdnaviricota	Repensiviricetes	Geplafuvirales	Geminiviridae	Begomovirus	Sweet_potato_leaf_curl_Bengal_virus	0.980663	0.933824	0.890688	0.831984	0.991304
Cressdnaviricota	Repensiviricetes	Geplafuvirales	Geminiviridae	Begomovirus	Sweet_potato_leaf_curl_Henan_virus	0.980663	0.933824	0.890688	0.831984	0.991304
Cressdnaviricota	Repensiviricetes	Geplafuvirales	Geminiviridae	Begomovirus	Sweet_potato_leaf_curl_Sao_Paulo_virus	0.980663	0.933824	0.890688	0.831984	0.991304
Cressdnaviricota	Repensiviricetes	Geplafuvirales	Geminiviridae	Begomovirus	Sweet_potato_leaf_curl_Sichuan_virus_2	0.980663	0.933824	0.890688	0.831984	0.991304
Cressdnaviricota	Repensiviricetes	Geplafuvirales	Geminiviridae	Begomovirus	Sweet_potato_leaf_curl_Spain_virus	0.980663	0.933824	0.890688	0.831984	0.991304
Cressdnaviricota	Repensiviricetes	Geplafuvirales	Geminiviridae	Begomovirus	Ipomoea_yellow_vein_virus	0.980663	0.933824	0.890688	0.831984	0.991304
Cressdnaviricota	Repensiviricetes	Geplafuvirales	Geminiviridae	Begomovirus	Sweet_potato_leaf_curl_Hubei_virus	0.980663	0.933824	0.890688	0.831984	0.991304
Cressdnaviricota	Repensiviricetes	Geplafuvirales	Geminiviridae	Begomovirus	Sweet_potato_leaf_curl_Shanghai_virus	0.980663	0.933824	0.890688	0.831984	0.991304
Cressdnaviricota	Repensiviricetes	Geplafuvirales	Geminiviridae	Begomovirus	Sweet_potato_golden_vein_associated_virus	0.980663	0.933824	0.890688	0.831984	0.991304
Cressdnaviricota	Repensiviricetes	Geplafuvirales	Geminiviridae	Begomovirus	Sweet_potato_leaf_curl_Guangxi_virus	0.980663	0.933824	0.890688	0.831984	0.991304
Cressdnaviricota	Repensiviricetes	Geplafuvirales	Geminiviridae	Begomovirus	Sweet_potato_mosaic_virus	0.980663	0.933824	0.890688	0.831984	0.991304
Cressdnaviricota	Repensiviricetes	Geplafuvirales	Geminiviridae	Begomovirus	Sweet_potato_golden_vein_Korea_virus	0.980663	0.933824	0.890688	0.831984	0.991304
Cressdnaviricota	Repensiviricetes	Geplafuvirales	Geminiviridae	Begomovirus	Sweet_potato_leaf_curl_Canary_virus	0.980663	0.933824	0.890688	0.831984	0.991304
Cressdnaviricota	Repensiviricetes	Geplafuvirales	Geminiviridae	Begomovirus	Sweet_potato_leaf_curl_Sichuan_virus_1	0.980663	0.933824	0.890688	0.831984	0.991304
Cressdnaviricota	Repensiviricetes	Geplafuvirales	Geminiviridae	Begomovirus	Sweet_potato_leaf_curl_South_Carolina_virus	0.980663	0.933824	0.890688	0.831984	0.991304
Cressdnaviricota	Repensiviricetes	Geplafuvirales	Geminiviridae	Begomovirus	Cleome_golden_mosaic_virus	0.980663	0.933824	0.890688	0.831984	0.991304
Cressdnaviricota	Repensiviricetes	Geplafuvirales	Geminiviridae	Begomovirus	Tomato_bright_yellow_mottle_virus	0.980663	0.933824	0.890688	0.831984	0.991304
Cressdnaviricota	Repensiviricetes	Geplafuvirales	Geminiviridae	Begomovirus	Coccinia_mosaic_Tamil_Nadu_virus	0.980663	0.933824	0.890688	0.831984	0.991304
Cressdnaviricota	Repensiviricetes	Geplafuvirales	Geminiviridae	Begomovirus	Bitter_gourd_yellow_mosaic_virus	0.980663	0.933824	0.890688	0.831984	0.991304
Cressdnaviricota	Repensiviricetes	Geplafuvirales	Geminiviridae	Begomovirus	Tomato_leaf_curl_Seychelles_virus	0.980663	0.933824	0.890688	0.831984	0.991304
Cressdnaviricota	Repensiviricetes	Geplafuvirales	Geminiviridae	Begomovirus	Rhynchosia_yellow_mosaic_India_virus	0.980663	0.933824	0.890688	0.831984	0.991304
Cressdnaviricota	Repensiviricetes	Geplafuvirales	Geminiviridae	Begomovirus	Whitefly-associated_begomovirus_7	0.980663	0.933824	0.890688	0.831984	0.991304
Cressdnaviricota	Repensiviricetes	Geplafuvirales	Geminiviridae	Begomovirus	Malvastrum_yellow_mosaic_Jamaica_virus	0.980663	0.933824	0.890688	0.831984	0.991304
Cressdnaviricota	Repensiviricetes	Geplafuvirales	Geminiviridae	Begomovirus	Bean_chlorotic_mosaic_virus	0.980663	0.933824	0.890688	0.831984	0.991304
Cressdnaviricota	Repensiviricetes	Geplafuvirales	Geminiviridae	Begomovirus	Euphorbia_mosaic_virus	0.980663	0.933824	0.890688	0.831984	0.991304
Cressdnaviricota	Repensiviricetes	Geplafuvirales	Geminiviridae	Capulavirus	Alfalfa_leaf_curl_virus	0.980663	0.933824	0.890688	0.831984	NA
Cressdnaviricota	Repensiviricetes	Geplafuvirales	Geminiviridae	Capulavirus	Plantago_lanceolata_latent_virus	0.980663	0.933824	0.890688	0.831984	NA
Cressdnaviricota	Repensiviricetes	Geplafuvirales	Geminiviridae	Capulavirus	Euphorbia_caput-medusae_latent_virus	0.980663	0.933824	0.890688	0.831984	NA
Cressdnaviricota	Repensiviricetes	Geplafuvirales	Geminiviridae	Capulavirus	French_bean_severe_leaf_curl_virus	0.980663	0.933824	0.890688	0.831984	NA
Cressdnaviricota	Repensiviricetes	Geplafuvirales	Geminiviridae	Citlodavirus	Passion_fruit_chlorotic_mottle_virus	0.980663	0.933824	0.890688	0.831984	NA
Cressdnaviricota	Repensiviricetes	Geplafuvirales	Geminiviridae	Citlodavirus	Citrus_chlorotic_dwarf_associated_virus	0.980663	0.933824	0.890688	0.831984	NA
Cressdnaviricota	Repensiviricetes	Geplafuvirales	Geminiviridae	Citlodavirus	Camellia_chlorotic_dwarf-associated_virus	0.980663	0.933824	0.890688	0.831984	NA
Cressdnaviricota	Repensiviricetes	Geplafuvirales	Geminiviridae	Curtovirus	Pepper_yellow_dwarf_virus_-_Mexico	0.980663	0.933824	0.890688	0.831984	NA
Cressdnaviricota	Repensiviricetes	Geplafuvirales	Geminiviridae	Curtovirus	Spinach_severe_curly_top_virus	0.980663	0.933824	0.890688	0.831984	NA
Cressdnaviricota	Repensiviricetes	Geplafuvirales	Geminiviridae	Eragrovirus	Eragrostis_curvula_streak_virus	0.980663	0.933824	0.890688	0.831984	NA
Cressdnaviricota	Repensiviricetes	Geplafuvirales	Geminiviridae	Grablovirus	Wild_vitis_virus_1	0.980663	0.933824	0.890688	0.831984	NA
Cressdnaviricota	Repensiviricetes	Geplafuvirales	Geminiviridae	Grablovirus	Grapevine_red_blotch_virus	0.980663	0.933824	0.890688	0.831984	NA
Cressdnaviricota	Repensiviricetes	Geplafuvirales	Geminiviridae	Grablovirus	Prunus_geminivirus_A	0.980663	0.933824	0.890688	0.831984	NA
Cressdnaviricota	Repensiviricetes	Geplafuvirales	Geminiviridae	Maldovirus	Apple_geminivirus_1	0.980663	0.933824	0.890688	0.831984	NA
Cressdnaviricota	Repensiviricetes	Geplafuvirales	Geminiviridae	Maldovirus	Grapevine_geminivirus_A	0.980663	0.933824	0.890688	0.831984	NA
Cressdnaviricota	Repensiviricetes	Geplafuvirales	Geminiviridae	Mastrevirus	Eragrostis_streak_virus	0.980663	0.933824	0.890688	0.831984	0.823529
Cressdnaviricota	Repensiviricetes	Geplafuvirales	Geminiviridae	Mastrevirus	Chickpea_redleaf_virus	0.980663	0.933824	0.890688	0.831984	0.823529
Cressdnaviricota	Repensiviricetes	Geplafuvirales	Geminiviridae	Mastrevirus	Sugarcane_white_streak_virus	0.980663	0.933824	0.890688	0.831984	0.823529
Cressdnaviricota	Repensiviricetes	Geplafuvirales	Geminiviridae	Mastrevirus	Sugarcane_chlorotic_streak_virus	0.980663	0.933824	0.890688	0.831984	0.823529
Cressdnaviricota	Repensiviricetes	Geplafuvirales	Geminiviridae	Mastrevirus	Chickpea_redleaf_virus_2	0.980663	0.933824	0.890688	0.831984	0.823529
Cressdnaviricota	Repensiviricetes	Geplafuvirales	Geminiviridae	Mastrevirus	Saccharum_streak_virus	0.980663	0.933824	0.890688	0.831984	0.823529
Cressdnaviricota	Repensiviricetes	Geplafuvirales	Geminiviridae	Mastrevirus	Bromus_catharticus_striate_mosaic_virus	0.980663	0.933824	0.890688	0.831984	0.823529
Cressdnaviricota	Repensiviricetes	Geplafuvirales	Geminiviridae	Mastrevirus	Chickpea_yellow_dwarf_virus	0.980663	0.933824	0.890688	0.831984	0.823529
Cressdnaviricota	Repensiviricetes	Geplafuvirales	Geminiviridae	Mastrevirus	Chickpea_chlorosis_Australia_virus	0.980663	0.933824	0.890688	0.831984	0.823529
Cressdnaviricota	Repensiviricetes	Geplafuvirales	Geminiviridae	Mastrevirus	Paspalum_dilatatum_striate_mosaic_virus	0.980663	0.933824	0.890688	0.831984	0.823529
Cressdnaviricota	Repensiviricetes	Geplafuvirales	Geminiviridae	Mastrevirus	Bean_yellow_dwarf_virus	0.980663	0.933824	0.890688	0.831984	0.823529
Cressdnaviricota	Repensiviricetes	Geplafuvirales	Geminiviridae	Mastrevirus	Chickpea_chlorosis_virus-A	0.980663	0.933824	0.890688	0.831984	0.823529
Cressdnaviricota	Repensiviricetes	Geplafuvirales	Geminiviridae	Mastrevirus	Digitaria_ciliaris_striate_mosaic_virus	0.980663	0.933824	0.890688	0.831984	0.823529
Cressdnaviricota	Repensiviricetes	Geplafuvirales	Geminiviridae	Mastrevirus	Switchgrass_mosaic-associated_virus_1	0.980663	0.933824	0.890688	0.831984	0.823529
Cressdnaviricota	Repensiviricetes	Geplafuvirales	Geminiviridae	Mastrevirus	Maize_streak_dwarfing_virus	0.980663	0.933824	0.890688	0.831984	0.823529
Cressdnaviricota	Repensiviricetes	Geplafuvirales	Geminiviridae	Mastrevirus	Maize_streak_Reunion_virus	0.980663	0.933824	0.890688	0.831984	0.823529
Cressdnaviricota	Repensiviricetes	Geplafuvirales	Geminiviridae	Mastrevirus	Eragrostis_minor_streak_virus	0.980663	0.933824	0.890688	0.831984	0.823529
Cressdnaviricota	Repensiviricetes	Geplafuvirales	Geminiviridae	Mastrevirus	Sweet_potato_symptomless_virus_1	0.980663	0.933824	0.890688	0.831984	0.823529
Cressdnaviricota	Repensiviricetes	Geplafuvirales	Geminiviridae	Mastrevirus	Eleusine_indica_associated_virus	0.980663	0.933824	0.890688	0.831984	0.823529
Cressdnaviricota	Repensiviricetes	Geplafuvirales	Geminiviridae	Mastrevirus	Sugarcane_striate_virus	0.980663	0.933824	0.890688	0.831984	0.823529
Cressdnaviricota	Repensiviricetes	Geplafuvirales	Geminiviridae	Mastrevirus	Rice_latent_virus_1	0.980663	0.933824	0.890688	0.831984	0.823529
Cressdnaviricota	Repensiviricetes	Geplafuvirales	Geminiviridae	Mastrevirus	Oat_dwarf_virus	0.980663	0.933824	0.890688	0.831984	0.823529
Cressdnaviricota	Repensiviricetes	Geplafuvirales	Geminiviridae	Mastrevirus	Wheat_dwarf_India_virus	0.980663	0.933824	0.890688	0.831984	0.823529
Cressdnaviricota	Repensiviricetes	Geplafuvirales	Geminiviridae	Mastrevirus	Sporobolus_striate_mosaic_virus_1	0.980663	0.933824	0.890688	0.831984	0.823529
Cressdnaviricota	Repensiviricetes	Geplafuvirales	Geminiviridae	Mastrevirus	Axonopus_compressus_streak_virus	0.980663	0.933824	0.890688	0.831984	0.823529
Cressdnaviricota	Repensiviricetes	Geplafuvirales	Geminiviridae	Mastrevirus	Digitaria_didactyla_striate_mosaic_virus	0.980663	0.933824	0.890688	0.831984	0.823529
Cressdnaviricota	Repensiviricetes	Geplafuvirales	Geminiviridae	Mastrevirus	Maize_striate_mosaic_virus	0.980663	0.933824	0.890688	0.831984	0.823529
Cressdnaviricota	Repensiviricetes	Geplafuvirales	Geminiviridae	Mastrevirus	Chickpea_chlorotic_dwarf_virus	0.980663	0.933824	0.890688	0.831984	0.823529
Cressdnaviricota	Repensiviricetes	Geplafuvirales	Geminiviridae	Mastrevirus	Chickpea_yellows_virus	0.980663	0.933824	0.890688	0.831984	0.823529
Cressdnaviricota	Repensiviricetes	Geplafuvirales	Geminiviridae	Mastrevirus	Rice_latent_virus_2	0.980663	0.933824	0.890688	0.831984	0.823529
Cressdnaviricota	Repensiviricetes	Geplafuvirales	Geminiviridae	Mastrevirus	Wheat_dwarf_virus	0.980663	0.933824	0.890688	0.831984	0.823529
Cressdnaviricota	Repensiviricetes	Geplafuvirales	Geminiviridae	Mastrevirus	Sporobolus_striate_mosaic_virus_2	0.980663	0.933824	0.890688	0.831984	0.823529
Cressdnaviricota	Repensiviricetes	Geplafuvirales	Geminiviridae	Mastrevirus	Sorghum_arundinaceum_associated_virus	0.980663	0.933824	0.890688	0.831984	0.823529
Cressdnaviricota	Repensiviricetes	Geplafuvirales	Geminiviridae	Mastrevirus	Paspalum_striate_mosaic_virus	0.980663	0.933824	0.890688	0.831984	0.823529
Cressdnaviricota	Repensiviricetes	Geplafuvirales	Geminiviridae	Opunvirus	Opuntia_virus_1	0.980663	0.933824	0.890688	0.831984	NA
Cressdnaviricota	Repensiviricetes	Geplafuvirales	Geminiviridae	Topilevirus	Tomato_apical_leaf_curl_virus	0.980663	0.933824	0.890688	0.831984	NA
Cressdnaviricota	Repensiviricetes	Geplafuvirales	Geminiviridae	Topocuvirus	Tomato_pseudo-curly_top_virus	0.980663	0.933824	0.890688	0.831984	NA
Cressdnaviricota	Repensiviricetes	Geplafuvirales	Geminiviridae	Turncurtovirus	Turnip_curly_top_virus	0.980663	0.933824	0.890688	0.831984	NA
Cressdnaviricota	Repensiviricetes	Geplafuvirales	Geminiviridae	Turncurtovirus	Turnip_leaf_roll_virus	0.980663	0.933824	0.890688	0.831984	NA
Cressdnaviricota	Repensiviricetes	Geplafuvirales	Geminiviridae	NA	Mulberry_mosaic_dwarf_associated_virus	0.980663	0.933824	0.890688	0.831984	NA
Cressdnaviricota	Repensiviricetes	Geplafuvirales	Geminiviridae	NA	Polygala_garcinii_associated_virus	0.980663	0.933824	0.890688	0.831984	NA
Cressdnaviricota	Repensiviricetes	Geplafuvirales	Geminiviridae	NA	Juncus_maritimus_associated_virus	0.980663	0.933824	0.890688	0.831984	NA
Cressdnaviricota	Repensiviricetes	Geplafuvirales	Geminiviridae	NA	Limeum_africanum_associated_virus	0.980663	0.933824	0.890688	0.831984	NA
Cressdnaviricota	Repensiviricetes	Geplafuvirales	Geminiviridae	NA	Tomato_associated_geminivirus_1	0.980663	0.933824	0.890688	0.831984	NA
Cressdnaviricota	Repensiviricetes	Geplafuvirales	Geminiviridae	NA	Peristrophe_mosaic_virus	0.980663	0.933824	0.890688	0.831984	NA
Cressdnaviricota	Repensiviricetes	Geplafuvirales	Genomoviridae	Gemycircularvirus	Giant_house_spider_associated_circular_virus_1	0.980663	0.895349	0.890688	0.831984	0.520833
Cressdnaviricota	Repensiviricetes	Geplafuvirales	Genomoviridae	Gemycircularvirus	Pteropus_associated_gemycircularvirus_10	0.980663	0.895349	0.890688	0.831984	0.520833
Cressdnaviricota	Repensiviricetes	Geplafuvirales	Genomoviridae	Gemycircularvirus	Faeces_associated_gemycircularvirus_20	0.980663	0.895349	0.890688	0.831984	0.520833
Cressdnaviricota	Repensiviricetes	Geplafuvirales	Genomoviridae	Gemycircularvirus	Pacific_flying_fox_faeces_associated_gemycircularvirus-10	0.980663	0.895349	0.890688	0.831984	0.520833
Cressdnaviricota	Repensiviricetes	Geplafuvirales	Genomoviridae	Gemycircularvirus	Pteropus_associated_gemycircularvirus_5	0.980663	0.895349	0.890688	0.831984	0.520833
Cressdnaviricota	Repensiviricetes	Geplafuvirales	Genomoviridae	Gemycircularvirus	Pteropus_associated_gemycircularvirus_7	0.980663	0.895349	0.890688	0.831984	0.520833
Cressdnaviricota	Repensiviricetes	Geplafuvirales	Genomoviridae	Gemycircularvirus	Pteropus_associated_gemycircularvirus_6	0.980663	0.895349	0.890688	0.831984	0.520833
Cressdnaviricota	Repensiviricetes	Geplafuvirales	Genomoviridae	Gemycircularvirus	Mosquito_VEM_virus_SDBVL_G	0.980663	0.895349	0.890688	0.831984	0.520833
Cressdnaviricota	Repensiviricetes	Geplafuvirales	Genomoviridae	Gemycircularvirus	Common_bean-associated_gemycircularvirus	0.980663	0.895349	0.890688	0.831984	0.520833
Cressdnaviricota	Repensiviricetes	Geplafuvirales	Genomoviridae	Gemycircularvirus	Poecile_atricapillus_GI_tract-associated_gemycircularvirus	0.980663	0.895349	0.890688	0.831984	0.520833
Cressdnaviricota	Repensiviricetes	Geplafuvirales	Genomoviridae	Gemycircularvirus	Thrips-associated_genomovirus_1	0.980663	0.895349	0.890688	0.831984	0.520833
Cressdnaviricota	Repensiviricetes	Geplafuvirales	Genomoviridae	Gemycircularvirus	Pteropus_associated_gemycircularvirus_3	0.980663	0.895349	0.890688	0.831984	0.520833
Cressdnaviricota	Repensiviricetes	Geplafuvirales	Genomoviridae	Gemycircularvirus	Faeces_associated_gemycircularvirus_22	0.980663	0.895349	0.890688	0.831984	0.520833
Cressdnaviricota	Repensiviricetes	Geplafuvirales	Genomoviridae	Gemycircularvirus	Poaceae_associated_gemycircularvirus_1	0.980663	0.895349	0.890688	0.831984	0.520833
Cressdnaviricota	Repensiviricetes	Geplafuvirales	Genomoviridae	Gemycircularvirus	Dragonfly-associated_circular_virus_2	0.980663	0.895349	0.890688	0.831984	0.520833
Cressdnaviricota	Repensiviricetes	Geplafuvirales	Genomoviridae	Gemycircularvirus	Faeces_associated_gemycircularvirus_16	0.980663	0.895349	0.890688	0.831984	0.520833
Cressdnaviricota	Repensiviricetes	Geplafuvirales	Genomoviridae	Gemycircularvirus	Miniopterus_associated_gemycircularvirus_1	0.980663	0.895349	0.890688	0.831984	0.520833
Cressdnaviricota	Repensiviricetes	Geplafuvirales	Genomoviridae	Gemycircularvirus	Faeces_associated_gemycircularvirus_18	0.980663	0.895349	0.890688	0.831984	0.520833
Cressdnaviricota	Repensiviricetes	Geplafuvirales	Genomoviridae	Gemycircularvirus	Pacific_flying_fox_faeces_associated_gemycircularvirus-2	0.980663	0.895349	0.890688	0.831984	0.520833
Cressdnaviricota	Repensiviricetes	Geplafuvirales	Genomoviridae	Gemycircularvirus	Hypericum_japonicum_associated_circular_DNA_virus	0.980663	0.895349	0.890688	0.831984	0.520833
Cressdnaviricota	Repensiviricetes	Geplafuvirales	Genomoviridae	Gemycircularvirus	Pteropus_associated_gemycircularvirus_8	0.980663	0.895349	0.890688	0.831984	0.520833
Cressdnaviricota	Repensiviricetes	Geplafuvirales	Genomoviridae	Gemycircularvirus	Faeces_associated_gemycircularvirus_19	0.980663	0.895349	0.890688	0.831984	0.520833
Cressdnaviricota	Repensiviricetes	Geplafuvirales	Genomoviridae	Gemycircularvirus	Pteropus_associated_gemycircularvirus_4	0.980663	0.895349	0.890688	0.831984	0.520833
Cressdnaviricota	Repensiviricetes	Geplafuvirales	Genomoviridae	Gemycircularvirus	Cassava_associated_gemycircularvirus_1	0.980663	0.895349	0.890688	0.831984	0.520833
Cressdnaviricota	Repensiviricetes	Geplafuvirales	Genomoviridae	Gemycircularvirus	Gemycircularvirus_HV-GcV1	0.980663	0.895349	0.890688	0.831984	0.520833
Cressdnaviricota	Repensiviricetes	Geplafuvirales	Genomoviridae	Gemycircularvirus	Lama_associated_gemycircularvirus_1	0.980663	0.895349	0.890688	0.831984	0.520833
Cressdnaviricota	Repensiviricetes	Geplafuvirales	Genomoviridae	Gemycircularvirus	Bark_beetle-associated_genomovirus_1	0.980663	0.895349	0.890688	0.831984	0.520833
Cressdnaviricota	Repensiviricetes	Geplafuvirales	Genomoviridae	Gemycircularvirus	Mallard_associated_gemycircularvirus_1	0.980663	0.895349	0.890688	0.831984	0.520833
Cressdnaviricota	Repensiviricetes	Geplafuvirales	Genomoviridae	Gemycircularvirus	Gemycircularvirus_gemy-ch-rat1	0.980663	0.895349	0.890688	0.831984	0.520833
Cressdnaviricota	Repensiviricetes	Geplafuvirales	Genomoviridae	Gemycircularvirus	Blackbird_associated_gemycircularvirus_1	0.980663	0.895349	0.890688	0.831984	0.520833
Cressdnaviricota	Repensiviricetes	Geplafuvirales	Genomoviridae	Gemycircularvirus	Termite_associated_circular_virus_2	0.980663	0.895349	0.890688	0.831984	0.520833
Cressdnaviricota	Repensiviricetes	Geplafuvirales	Genomoviridae	Gemycircularvirus	Sclerotinia_sclerotiorum_hypovirulence_associated_DNA_virus_1	0.980663	0.895349	0.890688	0.831984	0.520833
Cressdnaviricota	Repensiviricetes	Geplafuvirales	Genomoviridae	Gemycircularvirus	Faeces_associated_gemycircularvirus_2	0.980663	0.895349	0.890688	0.831984	0.520833
Cressdnaviricota	Repensiviricetes	Geplafuvirales	Genomoviridae	Gemycircularvirus	Lynx_canadensis_faeces_associated_genomovirus_CL1_148	0.980663	0.895349	0.890688	0.831984	0.520833
Cressdnaviricota	Repensiviricetes	Geplafuvirales	Genomoviridae	Gemycircularvirus	Bemisia-associated_genomovirus_AdO	0.980663	0.895349	0.890688	0.831984	0.520833
Cressdnaviricota	Repensiviricetes	Geplafuvirales	Genomoviridae	Gemycircularvirus	Pteropus_associated_gemycircularvirus_9	0.980663	0.895349	0.890688	0.831984	0.520833
Cressdnaviricota	Repensiviricetes	Geplafuvirales	Genomoviridae	Gemycircularvirus	Gemycircularvirus_sp.	0.980663	0.895349	0.890688	0.831984	0.520833
Cressdnaviricota	Repensiviricetes	Geplafuvirales	Genomoviridae	Gemycircularvirus	Gerygone_associated_gemycircularvirus_3	0.980663	0.895349	0.890688	0.831984	0.520833
Cressdnaviricota	Repensiviricetes	Geplafuvirales	Genomoviridae	Gemycircularvirus	Mongoose_feces-associated_gemycircularvirus_d	0.980663	0.895349	0.890688	0.831984	0.520833
Cressdnaviricota	Repensiviricetes	Geplafuvirales	Genomoviridae	Gemycircularvirus	Bark_beetle-associated_genomovirus_5	0.980663	0.895349	0.890688	0.831984	0.520833
Cressdnaviricota	Repensiviricetes	Geplafuvirales	Genomoviridae	Gemycircularvirus	Gerygone_associated_gemycircularvirus_1	0.980663	0.895349	0.890688	0.831984	0.520833
Cressdnaviricota	Repensiviricetes	Geplafuvirales	Genomoviridae	Gemycircularvirus	Odonata_associated_gemycircularvirus_2	0.980663	0.895349	0.890688	0.831984	0.520833
Cressdnaviricota	Repensiviricetes	Geplafuvirales	Genomoviridae	Gemycircularvirus	Euphorbia_heterophylla_associated_gemycircularvirus	0.980663	0.895349	0.890688	0.831984	0.520833
Cressdnaviricota	Repensiviricetes	Geplafuvirales	Genomoviridae	Gemycircularvirus	Gerygone_associated_gemycircularvirus_2	0.980663	0.895349	0.890688	0.831984	0.520833
Cressdnaviricota	Repensiviricetes	Geplafuvirales	Genomoviridae	Gemycircularvirus	Fur_seal_associated_gemycircularvirus_1	0.980663	0.895349	0.890688	0.831984	0.520833
Cressdnaviricota	Repensiviricetes	Geplafuvirales	Genomoviridae	Gemycircularvirus	Lynx_canadensis_faeces_associated_genomovirus_CL1_48	0.980663	0.895349	0.890688	0.831984	0.520833
Cressdnaviricota	Repensiviricetes	Geplafuvirales	Genomoviridae	Gemycircularvirus	Odonata_associated_gemycircularvirus_1	0.980663	0.895349	0.890688	0.831984	0.520833
Cressdnaviricota	Repensiviricetes	Geplafuvirales	Genomoviridae	Gemycircularvirus	Faeces_associated_gemycircularvirus_17	0.980663	0.895349	0.890688	0.831984	0.520833
Cressdnaviricota	Repensiviricetes	Geplafuvirales	Genomoviridae	Gemyduguivirus	Dragonfly-associated_circular_virus_3	0.980663	0.895349	0.890688	0.831984	NA
Cressdnaviricota	Repensiviricetes	Geplafuvirales	Genomoviridae	Gemyduguivirus	Bemisia-associated_genomovirus_AdDF	0.980663	0.895349	0.890688	0.831984	NA
Cressdnaviricota	Repensiviricetes	Geplafuvirales	Genomoviridae	Gemygorvirus	Faeces_associated_gemycircularvirus_15	0.980663	0.895349	0.890688	0.831984	NA
Cressdnaviricota	Repensiviricetes	Geplafuvirales	Genomoviridae	Gemygorvirus	Pacific_flying_fox_faeces_associated_gemycircularvirus-1	0.980663	0.895349	0.890688	0.831984	NA
Cressdnaviricota	Repensiviricetes	Geplafuvirales	Genomoviridae	Gemygorvirus	Human_genital-associated_circular_DNA_virus-1	0.980663	0.895349	0.890688	0.831984	NA
Cressdnaviricota	Repensiviricetes	Geplafuvirales	Genomoviridae	Gemygorvirus	Faeces_associated_gemycircularvirus_14	0.980663	0.895349	0.890688	0.831984	NA
Cressdnaviricota	Repensiviricetes	Geplafuvirales	Genomoviridae	Gemygorvirus	Faeces_associated_gemycircularvirus_10	0.980663	0.895349	0.890688	0.831984	NA
Cressdnaviricota	Repensiviricetes	Geplafuvirales	Genomoviridae	Gemykibivirus	Mongoose_feces-associated_gemycircularvirus_a	0.980663	0.895349	0.890688	0.831984	0
Cressdnaviricota	Repensiviricetes	Geplafuvirales	Genomoviridae	Gemykibivirus	Rhinolophus_associated_gemykibivirus_1	0.980663	0.895349	0.890688	0.831984	0
Cressdnaviricota	Repensiviricetes	Geplafuvirales	Genomoviridae	Gemykibivirus	Dragonfly_associated_gemykibivirus_1	0.980663	0.895349	0.890688	0.831984	0
Cressdnaviricota	Repensiviricetes	Geplafuvirales	Genomoviridae	Gemykibivirus	Rhinolophus_associated_gemykibivirus_2	0.980663	0.895349	0.890688	0.831984	0
Cressdnaviricota	Repensiviricetes	Geplafuvirales	Genomoviridae	Gemykibivirus	Sewage_associated_gemycircularvirus_3	0.980663	0.895349	0.890688	0.831984	0
Cressdnaviricota	Repensiviricetes	Geplafuvirales	Genomoviridae	Gemykibivirus	Thrips-associated_genomovirus_3	0.980663	0.895349	0.890688	0.831984	0
Cressdnaviricota	Repensiviricetes	Geplafuvirales	Genomoviridae	Gemykibivirus	Pacific_flying_fox_faeces_associated_gemycircularvirus-12	0.980663	0.895349	0.890688	0.831984	0
Cressdnaviricota	Repensiviricetes	Geplafuvirales	Genomoviridae	Gemykibivirus	Bemisia-associated_genomovirus_NfO	0.980663	0.895349	0.890688	0.831984	0
Cressdnaviricota	Repensiviricetes	Geplafuvirales	Genomoviridae	Gemykibivirus	Gopherus_associated_genomovirus_1	0.980663	0.895349	0.890688	0.831984	0
Cressdnaviricota	Repensiviricetes	Geplafuvirales	Genomoviridae	Gemykibivirus	Porcine_feces-associated_gemycircularvirus	0.980663	0.895349	0.890688	0.831984	0
Cressdnaviricota	Repensiviricetes	Geplafuvirales	Genomoviridae	Gemykibivirus	Gemycircularvirus_HV-GcV2	0.980663	0.895349	0.890688	0.831984	0
Cressdnaviricota	Repensiviricetes	Geplafuvirales	Genomoviridae	Gemykibivirus	Black_robin_associated_gemykibivirus_1	0.980663	0.895349	0.890688	0.831984	0
Cressdnaviricota	Repensiviricetes	Geplafuvirales	Genomoviridae	Gemykibivirus	Blackbird_associated_gemykibivirus_1	0.980663	0.895349	0.890688	0.831984	0
Cressdnaviricota	Repensiviricetes	Geplafuvirales	Genomoviridae	Gemykibivirus	Human_gemycircularvirus_GeTz1	0.980663	0.895349	0.890688	0.831984	0
Cressdnaviricota	Repensiviricetes	Geplafuvirales	Genomoviridae	Gemykibivirus	Mongoose_feces-associated_gemycircularvirus_c	0.980663	0.895349	0.890688	0.831984	0
Cressdnaviricota	Repensiviricetes	Geplafuvirales	Genomoviridae	Gemykibivirus	Mongoose_feces-associated_gemycircularvirus_b	0.980663	0.895349	0.890688	0.831984	0
Cressdnaviricota	Repensiviricetes	Geplafuvirales	Genomoviridae	Gemykibivirus	Badger_associated_gemykibivirus_1	0.980663	0.895349	0.890688	0.831984	0
Cressdnaviricota	Repensiviricetes	Geplafuvirales	Genomoviridae	Gemykibivirus	Gemycircularvirus_C1c	0.980663	0.895349	0.890688	0.831984	0
Cressdnaviricota	Repensiviricetes	Geplafuvirales	Genomoviridae	Gemykolovirus	Pacific_flying_fox_faeces_associated_gemycircularvirus-7	0.980663	0.895349	0.890688	0.831984	NA
Cressdnaviricota	Repensiviricetes	Geplafuvirales	Genomoviridae	Gemykolovirus	Pacific_flying_fox_faeces_associated_gemycircularvirus-6	0.980663	0.895349	0.890688	0.831984	NA
Cressdnaviricota	Repensiviricetes	Geplafuvirales	Genomoviridae	Gemykolovirus	Thrips-associated_genomovirus_4	0.980663	0.895349	0.890688	0.831984	NA
Cressdnaviricota	Repensiviricetes	Geplafuvirales	Genomoviridae	Gemykolovirus	Tubeweb_spider_associated_circular_virus_1	0.980663	0.895349	0.890688	0.831984	NA
Cressdnaviricota	Repensiviricetes	Geplafuvirales	Genomoviridae	Gemykrogvirus	Chicken_stool-associated_gemycircularvirus	0.980663	0.895349	0.890688	0.831984	NA
Cressdnaviricota	Repensiviricetes	Geplafuvirales	Genomoviridae	Gemykroznavirus	Faeces_associated_gemycircularvirus_11	0.980663	0.895349	0.890688	0.831984	NA
Cressdnaviricota	Repensiviricetes	Geplafuvirales	Genomoviridae	Gemytondvirus	Faeces_associated_gemycircularvirus_12	0.980663	0.895349	0.890688	0.831984	NA
Cressdnaviricota	Repensiviricetes	Geplafuvirales	Genomoviridae	Gemyvongvirus	Human_associated_gemyvongvirus_1	0.980663	0.895349	0.890688	0.831984	NA
Cressdnaviricota	Repensiviricetes	Geplafuvirales	Genomoviridae	NA	Thrips-associated_genomovirus_2	0.980663	0.895349	0.890688	0.831984	NA
Cressdnaviricota	Repensiviricetes	Geplafuvirales	Genomoviridae	NA	Varroa_mite_associated_genomovirus_1	0.980663	0.895349	0.890688	0.831984	NA
Cressdnaviricota	Repensiviricetes	Geplafuvirales	Genomoviridae	NA	Lepus_americanus_faeces_associated_genomovirus_SHP7	0.980663	0.895349	0.890688	0.831984	NA
Cressdnaviricota	Repensiviricetes	Geplafuvirales	Genomoviridae	NA	Alces_alces_faeces_associated_circular_virus_MP65	0.980663	0.895349	0.890688	0.831984	NA
Cressdnaviricota	Repensiviricetes	Geplafuvirales	Genomoviridae	NA	Lepus_americanus_faeces_associated_genomovirus_SHP111	0.980663	0.895349	0.890688	0.831984	NA
Duplornaviricota	Chrymotiviricetes	Ghabrivirales	Chrysoviridae	Alphachrysovirus	Chrysothrix_chrysovirus_1	0.65	1	0.662791	0.662791	NA
Duplornaviricota	Chrymotiviricetes	Ghabrivirales	Chrysoviridae	Alphachrysovirus	Penicillium_chrysogenum_virus	0.65	1	0.662791	0.662791	NA
Duplornaviricota	Chrymotiviricetes	Ghabrivirales	Chrysoviridae	Alphachrysovirus	Macrophomina_phaseolina_chrysovirus_1	0.65	1	0.662791	0.662791	NA
Duplornaviricota	Chrymotiviricetes	Ghabrivirales	Chrysoviridae	Alphachrysovirus	Isaria_javanica_chrysovirus_1	0.65	1	0.662791	0.662791	NA
Duplornaviricota	Chrymotiviricetes	Ghabrivirales	Chrysoviridae	Alphachrysovirus	Colletotrichum_gloeosporioides_chrysovirus_1	0.65	1	0.662791	0.662791	NA
Duplornaviricota	Chrymotiviricetes	Ghabrivirales	Chrysoviridae	Alphachrysovirus	Alphachrysovirus_cerasi	0.65	1	0.662791	0.662791	NA
Duplornaviricota	Chrymotiviricetes	Ghabrivirales	Chrysoviridae	Alphachrysovirus	Cryphonectria_nitschkei_chrysovirus_1	0.65	1	0.662791	0.662791	NA
Duplornaviricota	Chrymotiviricetes	Ghabrivirales	Chrysoviridae	Alphachrysovirus	Verticillium_dahliae_chrysovirus_1	0.65	1	0.662791	0.662791	NA
Duplornaviricota	Chrymotiviricetes	Ghabrivirales	Chrysoviridae	Betachrysovirus	Fusarium_graminearum_dsRNA_mycovirus_2	0.65	1	0.662791	0.662791	NA
Duplornaviricota	Chrymotiviricetes	Ghabrivirales	Chrysoviridae	Betachrysovirus	Neofusicoccum_parvum_chrysovirus_1	0.65	1	0.662791	0.662791	NA
Duplornaviricota	Chrymotiviricetes	Ghabrivirales	Chrysoviridae	Betachrysovirus	Coniothyrium_diplodiella_chrysovirus_1	0.65	1	0.662791	0.662791	NA
Duplornaviricota	Chrymotiviricetes	Ghabrivirales	Chrysoviridae	Betachrysovirus	Penicillium_janczewskii_chrysovirus_1	0.65	1	0.662791	0.662791	NA
Duplornaviricota	Chrymotiviricetes	Ghabrivirales	Chrysoviridae	Betachrysovirus	Botryosphaeria_dothidea_chrysovirus_1	0.65	1	0.662791	0.662791	NA
Duplornaviricota	Chrymotiviricetes	Ghabrivirales	Chrysoviridae	Betachrysovirus	Colletotrichum_fructicola_chrysovirus_1	0.65	1	0.662791	0.662791	NA
Duplornaviricota	Chrymotiviricetes	Ghabrivirales	Chrysoviridae	Betachrysovirus	Fusarium_oxysporum_f._sp._dianthi_mycovirus_1	0.65	1	0.662791	0.662791	NA
Duplornaviricota	Chrymotiviricetes	Ghabrivirales	Chrysoviridae	Betachrysovirus	Alternaria_alternata_chrysovirus_1	0.65	1	0.662791	0.662791	NA
Duplornaviricota	Chrymotiviricetes	Ghabrivirales	Chrysoviridae	Betachrysovirus	Penicillium_janczewskii_chrysovirus_2	0.65	1	0.662791	0.662791	NA
Duplornaviricota	Chrymotiviricetes	Ghabrivirales	Chrysoviridae	Betachrysovirus	Betachrysovirus_aspergilli	0.65	1	0.662791	0.662791	NA
Duplornaviricota	Chrymotiviricetes	Ghabrivirales	Chrysoviridae	Chrysovirus	Magnaporthe_oryzae_chrysovirus_1	0.65	1	0.662791	0.662791	NA
Duplornaviricota	Chrymotiviricetes	Ghabrivirales	Megabirnaviridae	Megabirnavirus	Sclerotinia_sclerotiorum_megabirnavirus_1	0.65	NA	0.662791	0.662791	NA
Duplornaviricota	Chrymotiviricetes	Ghabrivirales	Megabirnaviridae	Megabirnavirus	Rosellinia_necatrix_megabirnavirus_2-W8	0.65	NA	0.662791	0.662791	NA
Duplornaviricota	Chrymotiviricetes	Ghabrivirales	Quadriviridae	Quadrivirus	Rosellinia_necatrix_quadrivirus_1	0.65	NA	0.662791	0.662791	NA
Duplornaviricota	Chrymotiviricetes	Ghabrivirales	Totiviridae	Giardiavirus	Giardia_lamblia_virus	0.65	0.59375	0.662791	0.662791	NA
Duplornaviricota	Chrymotiviricetes	Ghabrivirales	Totiviridae	Leishmaniavirus	Leishmania_RNA_virus_1_-_4	0.65	0.59375	0.662791	0.662791	NA
Duplornaviricota	Chrymotiviricetes	Ghabrivirales	Totiviridae	Leishmaniavirus	Leishmania_aethiopica_RNA_virus	0.65	0.59375	0.662791	0.662791	NA
Duplornaviricota	Chrymotiviricetes	Ghabrivirales	Totiviridae	Leishmaniavirus	Leishmania_RNA_virus_2_-_1	0.65	0.59375	0.662791	0.662791	NA
Duplornaviricota	Chrymotiviricetes	Ghabrivirales	Totiviridae	Totivirus	Gremmeniella_abietina_RNA_virus_L2	0.65	0.59375	0.662791	0.662791	NA
Duplornaviricota	Chrymotiviricetes	Ghabrivirales	Totiviridae	Totivirus	Xanthophyllomyces_dendrorhous_virus_L1B	0.65	0.59375	0.662791	0.662791	NA
Duplornaviricota	Chrymotiviricetes	Ghabrivirales	Totiviridae	Totivirus	Scheffersomyces_segobiensis_virus_L	0.65	0.59375	0.662791	0.662791	NA
Duplornaviricota	Chrymotiviricetes	Ghabrivirales	Totiviridae	Totivirus	Xanthophyllomyces_dendrorhous_virus_L1A	0.65	0.59375	0.662791	0.662791	NA
Duplornaviricota	Chrymotiviricetes	Ghabrivirales	Totiviridae	Totivirus	Tuber_aestivum_virus_1	0.65	0.59375	0.662791	0.662791	NA
Duplornaviricota	Chrymotiviricetes	Ghabrivirales	Totiviridae	Trichomonasvirus	Trichomonas_vaginalis_virus_4	0.65	0.59375	0.662791	0.662791	NA
Duplornaviricota	Chrymotiviricetes	Ghabrivirales	Totiviridae	Trichomonasvirus	Trichomonas_vaginalis_virus_1	0.65	0.59375	0.662791	0.662791	NA
Duplornaviricota	Chrymotiviricetes	Ghabrivirales	Totiviridae	Trichomonasvirus	Trichomonas_vaginalis_virus_2	0.65	0.59375	0.662791	0.662791	NA
Duplornaviricota	Chrymotiviricetes	Ghabrivirales	Totiviridae	Victorivirus	Epichloe_festucae_virus_1	0.65	0.59375	0.662791	0.662791	0.95
Duplornaviricota	Chrymotiviricetes	Ghabrivirales	Totiviridae	Victorivirus	Tolypocladium_cylindrosporum_virus_1	0.65	0.59375	0.662791	0.662791	0.95
Duplornaviricota	Chrymotiviricetes	Ghabrivirales	Totiviridae	Victorivirus	Ustilaginoidea_virens_RNA_virus_1	0.65	0.59375	0.662791	0.662791	0.95
Duplornaviricota	Chrymotiviricetes	Ghabrivirales	Totiviridae	Victorivirus	Fusarium_poae_victorivirus_1	0.65	0.59375	0.662791	0.662791	0.95
Duplornaviricota	Chrymotiviricetes	Ghabrivirales	Totiviridae	Victorivirus	Magnaporthe_oryzae_virus_3	0.65	0.59375	0.662791	0.662791	0.95
Duplornaviricota	Chrymotiviricetes	Ghabrivirales	Totiviridae	Victorivirus	Sclerotinia_nivalis_victorivirus_1	0.65	0.59375	0.662791	0.662791	0.95
Duplornaviricota	Chrymotiviricetes	Ghabrivirales	Totiviridae	Victorivirus	Chalara_elegans_RNA_Virus_1	0.65	0.59375	0.662791	0.662791	0.95
Duplornaviricota	Chrymotiviricetes	Ghabrivirales	Totiviridae	Victorivirus	Nigrospora_oryzae_victorivirus_1	0.65	0.59375	0.662791	0.662791	0.95
Duplornaviricota	Chrymotiviricetes	Ghabrivirales	Totiviridae	Victorivirus	Ustilaginoidea_virens_RNA_virus_5	0.65	0.59375	0.662791	0.662791	0.95
Duplornaviricota	Chrymotiviricetes	Ghabrivirales	Totiviridae	Victorivirus	Ustilaginoidea_virens_RNA_virus_3	0.65	0.59375	0.662791	0.662791	0.95
Duplornaviricota	Chrymotiviricetes	Ghabrivirales	Totiviridae	Victorivirus	Magnaporthe_oryzae_virus_2	0.65	0.59375	0.662791	0.662791	0.95
Duplornaviricota	Chrymotiviricetes	Ghabrivirales	Totiviridae	Victorivirus	Gremmeniella_abietina_RNA_virus_L1	0.65	0.59375	0.662791	0.662791	0.95
Duplornaviricota	Chrymotiviricetes	Ghabrivirales	Totiviridae	Victorivirus	Rosellinia_necatrix_victorivirus_1	0.65	0.59375	0.662791	0.662791	0.95
Duplornaviricota	Chrymotiviricetes	Ghabrivirales	Totiviridae	Victorivirus	Botryosphaeria_dothidea_victorivirus_1	0.65	0.59375	0.662791	0.662791	0.95
Duplornaviricota	Chrymotiviricetes	Ghabrivirales	Totiviridae	Victorivirus	Phomopsis_vexans_RNA_virus	0.65	0.59375	0.662791	0.662791	0.95
Duplornaviricota	Chrymotiviricetes	Ghabrivirales	Totiviridae	Victorivirus	Aspergillus_foetidus_slow_virus_1	0.65	0.59375	0.662791	0.662791	0.95
Duplornaviricota	Chrymotiviricetes	Ghabrivirales	Totiviridae	Victorivirus	Alternaria_arborescens_victorivirus_1	0.65	0.59375	0.662791	0.662791	0.95
Duplornaviricota	Chrymotiviricetes	Ghabrivirales	Totiviridae	Victorivirus	Fusarium_asiaticum_victorivirus_1	0.65	0.59375	0.662791	0.662791	0.95
Duplornaviricota	Chrymotiviricetes	Ghabrivirales	Totiviridae	Victorivirus	Ustilaginoidea_virens_RNA_virus_L	0.65	0.59375	0.662791	0.662791	0.95
Duplornaviricota	Chrymotiviricetes	Ghabrivirales	Totiviridae	Victorivirus	Ustilaginoidea_virens_RNA_virus_M	0.65	0.59375	0.662791	0.662791	0.95
Duplornaviricota	Chrymotiviricetes	Ghabrivirales	Totiviridae	NA	Eimeria_stiedai_RNA_virus_1	0.65	0.59375	0.662791	0.662791	NA
Duplornaviricota	Chrymotiviricetes	Ghabrivirales	Totiviridae	NA	Penicillium_digitatum_virus_1	0.65	0.59375	0.662791	0.662791	NA
Duplornaviricota	Chrymotiviricetes	Ghabrivirales	Totiviridae	NA	Penicillium_aurantiogriseum_totivirus_1	0.65	0.59375	0.662791	0.662791	NA
Duplornaviricota	Chrymotiviricetes	Ghabrivirales	Totiviridae	NA	Australian_Anopheles_totivirus	0.65	0.59375	0.662791	0.662791	NA
Duplornaviricota	Chrymotiviricetes	Ghabrivirales	Totiviridae	NA	Leptopilina_boulardi_Toti-like_virus	0.65	0.59375	0.662791	0.662791	NA
Duplornaviricota	Chrymotiviricetes	Ghabrivirales	Totiviridae	NA	Piscine_myocarditis_virus_AL_V-708	0.65	0.59375	0.662791	0.662791	NA
Duplornaviricota	Chrymotiviricetes	Ghabrivirales	Totiviridae	NA	Piscine_myocarditis-like_virus	0.65	0.59375	0.662791	0.662791	NA
Duplornaviricota	Chrymotiviricetes	Ghabrivirales	Totiviridae	NA	Maize-associated_totivirus_1	0.65	0.59375	0.662791	0.662791	NA
Duplornaviricota	Chrymotiviricetes	Ghabrivirales	Totiviridae	NA	Culex_tritaeniorhynchus_totivirus	0.65	0.59375	0.662791	0.662791	NA
Duplornaviricota	Chrymotiviricetes	Ghabrivirales	Totiviridae	NA	Drosophila_melanogaster_totivirus_SW-2009a	0.65	0.59375	0.662791	0.662791	NA
Duplornaviricota	Chrymotiviricetes	Ghabrivirales	Totiviridae	NA	Armigeres_subalbatus_virus_SaX06-AK20	0.65	0.59375	0.662791	0.662791	NA
Duplornaviricota	Chrymotiviricetes	Ghabrivirales	Totiviridae	NA	Penaeid_shrimp_infectious_myonecrosis_virus	0.65	0.59375	0.662791	0.662791	NA
Duplornaviricota	Chrymotiviricetes	Ghabrivirales	Totiviridae	NA	Golden_shiner_totivirus	0.65	0.59375	0.662791	0.662791	NA
Duplornaviricota	Chrymotiviricetes	Ghabrivirales	Totiviridae	NA	Tianjin_totivirus	0.65	0.59375	0.662791	0.662791	NA
Duplornaviricota	Chrymotiviricetes	Ghabrivirales	Totiviridae	NA	Pythium_polare_RNA_virus_1	0.65	0.59375	0.662791	0.662791	NA
Duplornaviricota	Chrymotiviricetes	Ghabrivirales	Totiviridae	NA	Red_clover_powdery_mildew-associated_totivirus_1	0.65	0.59375	0.662791	0.662791	NA
Duplornaviricota	Chrymotiviricetes	Ghabrivirales	Totiviridae	NA	Panax_notoginseng_virus_A	0.65	0.59375	0.662791	0.662791	NA
Duplornaviricota	Chrymotiviricetes	Ghabrivirales	Totiviridae	NA	Red_clover_powdery_mildew-associated_totivirus_3	0.65	0.59375	0.662791	0.662791	NA
Duplornaviricota	Chrymotiviricetes	Ghabrivirales	Totiviridae	NA	Maize-associated_totivirus_3	0.65	0.59375	0.662791	0.662791	NA
Duplornaviricota	Chrymotiviricetes	Ghabrivirales	Totiviridae	NA	Red_clover_powdery_mildew-associated_totivirus_5	0.65	0.59375	0.662791	0.662791	NA
Duplornaviricota	Chrymotiviricetes	Ghabrivirales	Totiviridae	NA	Red_clover_powdery_mildew-associated_totivirus_6	0.65	0.59375	0.662791	0.662791	NA
Duplornaviricota	Chrymotiviricetes	Ghabrivirales	Totiviridae	NA	Panax_notoginseng_virus_B	0.65	0.59375	0.662791	0.662791	NA
Duplornaviricota	Chrymotiviricetes	Ghabrivirales	Totiviridae	NA	Red_clover_powdery_mildew-associated_totivirus_7	0.65	0.59375	0.662791	0.662791	NA
Duplornaviricota	Chrymotiviricetes	Ghabrivirales	Totiviridae	NA	Maize-associated_totivirus_2	0.65	0.59375	0.662791	0.662791	NA
Duplornaviricota	Chrymotiviricetes	Ghabrivirales	Totiviridae	NA	Red_clover_powdery_mildew-associated_totivirus_2	0.65	0.59375	0.662791	0.662791	NA
Duplornaviricota	Chrymotiviricetes	Ghabrivirales	Totiviridae	NA	Camponotus_yamaokai_virus	0.65	0.59375	0.662791	0.662791	NA
Duplornaviricota	Chrymotiviricetes	Ghabrivirales	Totiviridae	NA	Camponotus_nipponicus_virus	0.65	0.59375	0.662791	0.662791	NA
Duplornaviricota	Chrymotiviricetes	Ghabrivirales	Totiviridae	NA	Saccharomyces_kudriavzevii_virus_L-A1	0.65	0.59375	0.662791	0.662791	NA
Duplornaviricota	Chrymotiviricetes	Ghabrivirales	Totiviridae	NA	Sogatella_furcifera_totivirus_1	0.65	0.59375	0.662791	0.662791	NA
Duplornaviricota	Chrymotiviricetes	Ghabrivirales	Totiviridae	NA	Sogatella_furcifera_totivirus_2	0.65	0.59375	0.662791	0.662791	NA
Duplornaviricota	Chrymotiviricetes	Ghabrivirales	Totiviridae	NA	Phlebiopsis_gigantea_mycovirus_dsRNA_1	0.65	0.59375	0.662791	0.662791	NA
Duplornaviricota	Chrymotiviricetes	Ghabrivirales	Totiviridae	NA	Pythium_polare_RNA_virus_2	0.65	0.59375	0.662791	0.662791	NA
Duplornaviricota	Resentoviricetes	Reovirales	Reoviridae	Aquareovirus	Etheostoma_fonticola_aquareovirus	0.65	0.62963	0.62963	0.62963	NA
Duplornaviricota	Resentoviricetes	Reovirales	Reoviridae	Aquareovirus	Fall_chinook_aquareovirus	0.65	0.62963	0.62963	0.62963	NA
Duplornaviricota	Resentoviricetes	Reovirales	Reoviridae	Aquareovirus	American_grass_carp_reovirus	0.65	0.62963	0.62963	0.62963	NA
Duplornaviricota	Resentoviricetes	Reovirales	Reoviridae	Aquareovirus	Scophthalmus_maximus_reovirus	0.65	0.62963	0.62963	0.62963	NA
Duplornaviricota	Resentoviricetes	Reovirales	Reoviridae	Cardoreovirus	Eriocheir_sinensis_reovirus	0.65	0.62963	0.62963	0.62963	NA
Duplornaviricota	Resentoviricetes	Reovirales	Reoviridae	Cypovirus	Cypovirus_14	0.65	0.62963	0.62963	0.62963	NA
Duplornaviricota	Resentoviricetes	Reovirales	Reoviridae	Cypovirus	Cypovirus_5	0.65	0.62963	0.62963	0.62963	NA
Duplornaviricota	Resentoviricetes	Reovirales	Reoviridae	Dinovernavirus	Fako_virus	0.65	0.62963	0.62963	0.62963	NA
Duplornaviricota	Resentoviricetes	Reovirales	Reoviridae	Fijivirus	Mal_de_Rio_Cuarto_virus	0.65	0.62963	0.62963	0.62963	NA
Duplornaviricota	Resentoviricetes	Reovirales	Reoviridae	Fijivirus	Fiji_disease_virus	0.65	0.62963	0.62963	0.62963	NA
Duplornaviricota	Resentoviricetes	Reovirales	Reoviridae	Fijivirus	Maize_rough_dwarf_virus	0.65	0.62963	0.62963	0.62963	NA
Duplornaviricota	Resentoviricetes	Reovirales	Reoviridae	Fijivirus	Rice_black_streaked_dwarf_virus	0.65	0.62963	0.62963	0.62963	NA
Duplornaviricota	Resentoviricetes	Reovirales	Reoviridae	Fijivirus	Southern_rice_black-streaked_dwarf_virus	0.65	0.62963	0.62963	0.62963	NA
Duplornaviricota	Resentoviricetes	Reovirales	Reoviridae	Mimoreovirus	Micromonas_pusilla_reovirus	0.65	0.62963	0.62963	0.62963	NA
Duplornaviricota	Resentoviricetes	Reovirales	Reoviridae	Mycoreovirus	Sclerotinia_sclerotiorum_mycoreovirus_4	0.65	0.62963	0.62963	0.62963	NA
Duplornaviricota	Resentoviricetes	Reovirales	Reoviridae	Mycoreovirus	Mycoreovirus_1	0.65	0.62963	0.62963	0.62963	NA
Duplornaviricota	Resentoviricetes	Reovirales	Reoviridae	Orbivirus	Umatilla_virus	0.65	0.62963	0.62963	0.62963	1
Duplornaviricota	Resentoviricetes	Reovirales	Reoviridae	Orbivirus	Mobuck_virus	0.65	0.62963	0.62963	0.62963	1
Duplornaviricota	Resentoviricetes	Reovirales	Reoviridae	Orbivirus	Guangxi_orbivirus	0.65	0.62963	0.62963	0.62963	1
Duplornaviricota	Resentoviricetes	Reovirales	Reoviridae	Orbivirus	Chobar_Gorge_virus	0.65	0.62963	0.62963	0.62963	1
Duplornaviricota	Resentoviricetes	Reovirales	Reoviridae	Orbivirus	Orungo_virus	0.65	0.62963	0.62963	0.62963	1
Duplornaviricota	Resentoviricetes	Reovirales	Reoviridae	Orbivirus	Wallal_virus	0.65	0.62963	0.62963	0.62963	1
Duplornaviricota	Resentoviricetes	Reovirales	Reoviridae	Orbivirus	Fengkai_orbivirus	0.65	0.62963	0.62963	0.62963	1
Duplornaviricota	Resentoviricetes	Reovirales	Reoviridae	Orbivirus	Changuinola_virus	0.65	0.62963	0.62963	0.62963	1
Duplornaviricota	Resentoviricetes	Reovirales	Reoviridae	Orbivirus	Corriparta_virus	0.65	0.62963	0.62963	0.62963	1
Duplornaviricota	Resentoviricetes	Reovirales	Reoviridae	Orbivirus	Wad_Medani_virus	0.65	0.62963	0.62963	0.62963	1
Duplornaviricota	Resentoviricetes	Reovirales	Reoviridae	Orbivirus	Orbivirus_SX-2017a	0.65	0.62963	0.62963	0.62963	1
Duplornaviricota	Resentoviricetes	Reovirales	Reoviridae	Orbivirus	Lebombo_virus	0.65	0.62963	0.62963	0.62963	1
Duplornaviricota	Resentoviricetes	Reovirales	Reoviridae	Orbivirus	Eubenangee_virus	0.65	0.62963	0.62963	0.62963	1
Duplornaviricota	Resentoviricetes	Reovirales	Reoviridae	Orthoreovirus	Piscine_orthoreovirus	0.65	0.62963	0.62963	0.62963	NA
Duplornaviricota	Resentoviricetes	Reovirales	Reoviridae	Orthoreovirus	Baboon_orthoreovirus	0.65	0.62963	0.62963	0.62963	NA
Duplornaviricota	Resentoviricetes	Reovirales	Reoviridae	Orthoreovirus	Mammalian_orthoreovirus_3	0.65	0.62963	0.62963	0.62963	NA
Duplornaviricota	Resentoviricetes	Reovirales	Reoviridae	Orthoreovirus	Broome_virus	0.65	0.62963	0.62963	0.62963	NA
Duplornaviricota	Resentoviricetes	Reovirales	Reoviridae	Orthoreovirus	Mahlapitsi_orthoreovirus	0.65	0.62963	0.62963	0.62963	NA
Duplornaviricota	Resentoviricetes	Reovirales	Reoviridae	Orthoreovirus	Bush_viper_reovirus	0.65	0.62963	0.62963	0.62963	NA
Duplornaviricota	Resentoviricetes	Reovirales	Reoviridae	Orthoreovirus	Cangyuan_orthoreovirus	0.65	0.62963	0.62963	0.62963	NA
Duplornaviricota	Resentoviricetes	Reovirales	Reoviridae	Orthoreovirus	Reptilian_orthoreovirus	0.65	0.62963	0.62963	0.62963	NA
Duplornaviricota	Resentoviricetes	Reovirales	Reoviridae	Orthoreovirus	Pulau_reovirus	0.65	0.62963	0.62963	0.62963	NA
Duplornaviricota	Resentoviricetes	Reovirales	Reoviridae	Phytoreovirus	Homalodisca_vitripennis_reovirus	0.65	0.62963	0.62963	0.62963	NA
Duplornaviricota	Resentoviricetes	Reovirales	Reoviridae	Rotavirus	Rotavirus_A	0.65	0.62963	0.62963	0.62963	NA
Duplornaviricota	Resentoviricetes	Reovirales	Reoviridae	Rotavirus	Rotavirus_C	0.65	0.62963	0.62963	0.62963	NA
Duplornaviricota	Resentoviricetes	Reovirales	Reoviridae	Rotavirus	Bat_rotavirus	0.65	0.62963	0.62963	0.62963	NA
Duplornaviricota	Resentoviricetes	Reovirales	Reoviridae	Rotavirus	Rotavirus_I	0.65	0.62963	0.62963	0.62963	NA
Duplornaviricota	Resentoviricetes	Reovirales	Reoviridae	Rotavirus	Rotavirus_J	0.65	0.62963	0.62963	0.62963	NA
Duplornaviricota	Resentoviricetes	Reovirales	Reoviridae	Rotavirus	Human_rotavirus_B	0.65	0.62963	0.62963	0.62963	NA
Duplornaviricota	Resentoviricetes	Reovirales	Reoviridae	Seadornavirus	Banna_virus_strain_JKT-6423	0.65	0.62963	0.62963	0.62963	NA
Duplornaviricota	Resentoviricetes	Reovirales	Reoviridae	NA	Chiqui_virus	0.65	0.62963	0.62963	0.62963	NA
Duplornaviricota	Resentoviricetes	Reovirales	Reoviridae	NA	Spissistilus_festinus_reovirus	0.65	0.62963	0.62963	0.62963	NA
Duplornaviricota	Resentoviricetes	Reovirales	Reoviridae	NA	Grapevine_Cabernet_Sauvignon_reovirus	0.65	0.62963	0.62963	0.62963	NA
Duplornaviricota	Resentoviricetes	Reovirales	Reoviridae	NA	Raspberry_latent_virus	0.65	0.62963	0.62963	0.62963	NA
Duplornaviricota	Resentoviricetes	Reovirales	Reoviridae	NA	Nephila_clavipes_virus_6	0.65	0.62963	0.62963	0.62963	NA
Duplornaviricota	Resentoviricetes	Reovirales	Reoviridae	NA	Lutzomyia_reovirus_1	0.65	0.62963	0.62963	0.62963	NA
Duplornaviricota	Resentoviricetes	Reovirales	Reoviridae	NA	Cimodo_virus	0.65	0.62963	0.62963	0.62963	NA
Duplornaviricota	Resentoviricetes	Reovirales	Reoviridae	NA	Callinectes_sapidus_reovirus_1	0.65	0.62963	0.62963	0.62963	NA
Kitrinoviricota	Alsuviricetes	Hepelivirales	Alphatetraviridae	NA	Sarawak_virus	0.93299	NA	0	0.911439	NA
Kitrinoviricota	Alsuviricetes	Hepelivirales	Alphatetraviridae	NA	Culex_Tetra-like_virus	0.93299	NA	0	0.911439	NA
Kitrinoviricota	Alsuviricetes	Hepelivirales	Benyviridae	Benyvirus	Beet_necrotic_yellow_vein_virus	0.93299	NA	0	0.911439	NA
Kitrinoviricota	Alsuviricetes	Hepelivirales	Benyviridae	Benyvirus	Burdock_mottle_virus	0.93299	NA	0	0.911439	NA
Kitrinoviricota	Alsuviricetes	Hepelivirales	Benyviridae	Benyvirus	Rice_stripe_necrosis_virus	0.93299	NA	0	0.911439	NA
Kitrinoviricota	Alsuviricetes	Hepelivirales	Benyviridae	Benyvirus	Beet_soil-borne_mosaic_virus	0.93299	NA	0	0.911439	NA
Kitrinoviricota	Alsuviricetes	Hepelivirales	Benyviridae	NA	Wheat_stripe_mosaic_virus	0.93299	NA	0	0.911439	NA
Kitrinoviricota	Alsuviricetes	Hepelivirales	Hepeviridae	Chirohepevirus	Chirohepevirus_eptesici	0.93299	NA	0	0.911439	NA
Kitrinoviricota	Alsuviricetes	Hepelivirales	Hepeviridae	Piscihepevirus	Cutthroat_trout_virus	0.93299	NA	0	0.911439	NA
Kitrinoviricota	Alsuviricetes	Hepelivirales	Hepeviridae	NA	Rana_hepevirus	0.93299	NA	0	0.911439	NA
Kitrinoviricota	Alsuviricetes	Hepelivirales	Matonaviridae	Rubivirus	Rubella_virus	0.93299	NA	0	0.911439	NA
Kitrinoviricota	Alsuviricetes	Martellivirales	Bromoviridae	Anulavirus	Pelargonium_zonate_spot_virus	0.93299	0.730769	0.823529	0.911439	NA
Kitrinoviricota	Alsuviricetes	Martellivirales	Bromoviridae	Anulavirus	Amazon_lily_mild_mottle_virus	0.93299	0.730769	0.823529	0.911439	NA
Kitrinoviricota	Alsuviricetes	Martellivirales	Bromoviridae	Anulavirus	Cassava_Ivorian_bacilliform_virus	0.93299	0.730769	0.823529	0.911439	NA
Kitrinoviricota	Alsuviricetes	Martellivirales	Bromoviridae	Cucumovirus	Peanut_stunt_virus	0.93299	0.730769	0.823529	0.911439	NA
Kitrinoviricota	Alsuviricetes	Martellivirales	Bromoviridae	Cucumovirus	Gayfeather_mild_mottle_virus	0.93299	0.730769	0.823529	0.911439	NA
Kitrinoviricota	Alsuviricetes	Martellivirales	Bromoviridae	Ilarvirus	Ageratum_latent_virus_1998	0.93299	0.730769	0.823529	0.911439	0.631579
Kitrinoviricota	Alsuviricetes	Martellivirales	Bromoviridae	Ilarvirus	Blackberry_chlorotic_ringspot_virus	0.93299	0.730769	0.823529	0.911439	0.631579
Kitrinoviricota	Alsuviricetes	Martellivirales	Bromoviridae	Ilarvirus	Tobacco_streak_virus	0.93299	0.730769	0.823529	0.911439	0.631579
Kitrinoviricota	Alsuviricetes	Martellivirales	Bromoviridae	Ilarvirus	Privet_ringspot_virus	0.93299	0.730769	0.823529	0.911439	0.631579
Kitrinoviricota	Alsuviricetes	Martellivirales	Bromoviridae	Ilarvirus	Strawberry_necrotic_shock_virus	0.93299	0.730769	0.823529	0.911439	0.631579
Kitrinoviricota	Alsuviricetes	Martellivirales	Bromoviridae	Ilarvirus	Cape_gooseberry_ilarvirus_1	0.93299	0.730769	0.823529	0.911439	0.631579
Kitrinoviricota	Alsuviricetes	Martellivirales	Bromoviridae	Ilarvirus	Tea_plant_line_pattern_virus	0.93299	0.730769	0.823529	0.911439	0.631579
Kitrinoviricota	Alsuviricetes	Martellivirales	Bromoviridae	Ilarvirus	Blueberry_shock_virus	0.93299	0.730769	0.823529	0.911439	0.631579
Kitrinoviricota	Alsuviricetes	Martellivirales	Bromoviridae	Ilarvirus	Apple_necrotic_mosaic_virus	0.93299	0.730769	0.823529	0.911439	0.631579
Kitrinoviricota	Alsuviricetes	Martellivirales	Bromoviridae	Ilarvirus	Lilac_leaf_chlorosis_virus	0.93299	0.730769	0.823529	0.911439	0.631579
Kitrinoviricota	Alsuviricetes	Martellivirales	Bromoviridae	Ilarvirus	Fragaria_chiloensis_latent_virus	0.93299	0.730769	0.823529	0.911439	0.631579
Kitrinoviricota	Alsuviricetes	Martellivirales	Bromoviridae	Ilarvirus	Citrus_leaf_rugose_virus	0.93299	0.730769	0.823529	0.911439	0.631579
Kitrinoviricota	Alsuviricetes	Martellivirales	Bromoviridae	Ilarvirus	Elm_mottle_virus	0.93299	0.730769	0.823529	0.911439	0.631579
Kitrinoviricota	Alsuviricetes	Martellivirales	Bromoviridae	Ilarvirus	Spinach_latent_virus	0.93299	0.730769	0.823529	0.911439	0.631579
Kitrinoviricota	Alsuviricetes	Martellivirales	Bromoviridae	Ilarvirus	Tomato_necrotic_streak_virus	0.93299	0.730769	0.823529	0.911439	0.631579
Kitrinoviricota	Alsuviricetes	Martellivirales	Bromoviridae	Ilarvirus	Parietaria_mottle_virus	0.93299	0.730769	0.823529	0.911439	0.631579
Kitrinoviricota	Alsuviricetes	Martellivirales	Bromoviridae	Ilarvirus	Prunus_necrotic_ringspot_virus	0.93299	0.730769	0.823529	0.911439	0.631579
Kitrinoviricota	Alsuviricetes	Martellivirales	Bromoviridae	Ilarvirus	Apple_mosaic_virus	0.93299	0.730769	0.823529	0.911439	0.631579
Kitrinoviricota	Alsuviricetes	Martellivirales	Bromoviridae	Ilarvirus	Prune_dwarf_virus	0.93299	0.730769	0.823529	0.911439	0.631579
Kitrinoviricota	Alsuviricetes	Martellivirales	Bromoviridae	Oleavirus	Olive_latent_virus_2	0.93299	0.730769	0.823529	0.911439	NA
Kitrinoviricota	Alsuviricetes	Martellivirales	Bromoviridae	NA	Sambucus_virus_S	0.93299	0.730769	0.823529	0.911439	NA
Kitrinoviricota	Alsuviricetes	Martellivirales	Closteroviridae	Ampelovirus	Grapevine_leafroll-associated_virus_13	0.93299	1	0.823529	0.911439	NA
Kitrinoviricota	Alsuviricetes	Martellivirales	Closteroviridae	Ampelovirus	Plum_bark_necrosis_stem_pitting-associated_virus	0.93299	1	0.823529	0.911439	NA
Kitrinoviricota	Alsuviricetes	Martellivirales	Closteroviridae	Ampelovirus	Grapevine_leafroll-associated_virus_5	0.93299	1	0.823529	0.911439	NA
Kitrinoviricota	Alsuviricetes	Martellivirales	Closteroviridae	Ampelovirus	Pistachio_ampelovirus_A	0.93299	1	0.823529	0.911439	NA
Kitrinoviricota	Alsuviricetes	Martellivirales	Closteroviridae	Ampelovirus	Grapevine_leafroll-associated_virus_10	0.93299	1	0.823529	0.911439	NA
Kitrinoviricota	Alsuviricetes	Martellivirales	Closteroviridae	Ampelovirus	Blackberry_vein_banding-associated_virus	0.93299	1	0.823529	0.911439	NA
Kitrinoviricota	Alsuviricetes	Martellivirales	Closteroviridae	Ampelovirus	Air_potato_virus_1	0.93299	1	0.823529	0.911439	NA
Kitrinoviricota	Alsuviricetes	Martellivirales	Closteroviridae	Closterovirus	Arracacha_virus_1	0.93299	1	0.823529	0.911439	NA
Kitrinoviricota	Alsuviricetes	Martellivirales	Closteroviridae	Closterovirus	Blackcurrant_leafroll-associated_virus_1	0.93299	1	0.823529	0.911439	NA
Kitrinoviricota	Alsuviricetes	Martellivirales	Closteroviridae	Closterovirus	Carrot_yellow_leaf_virus	0.93299	1	0.823529	0.911439	NA
Kitrinoviricota	Alsuviricetes	Martellivirales	Closteroviridae	Closterovirus	Strawberry_chlorotic_fleck-associated_virus	0.93299	1	0.823529	0.911439	NA
Kitrinoviricota	Alsuviricetes	Martellivirales	Closteroviridae	Closterovirus	Rose_leaf_rosette-associated_virus	0.93299	1	0.823529	0.911439	NA
Kitrinoviricota	Alsuviricetes	Martellivirales	Closteroviridae	Closterovirus	Blackcurrant-associated_closterovirus_1	0.93299	1	0.823529	0.911439	NA
Kitrinoviricota	Alsuviricetes	Martellivirales	Closteroviridae	Closterovirus	Tobacco_virus_1	0.93299	1	0.823529	0.911439	NA
Kitrinoviricota	Alsuviricetes	Martellivirales	Closteroviridae	Closterovirus	Rehmannia_virus_1	0.93299	1	0.823529	0.911439	NA
Kitrinoviricota	Alsuviricetes	Martellivirales	Closteroviridae	Crinivirus	Potato_yellow_vein_virus	0.93299	1	0.823529	0.911439	1
Kitrinoviricota	Alsuviricetes	Martellivirales	Closteroviridae	Crinivirus	Tetterwort_vein_chlorosis_virus	0.93299	1	0.823529	0.911439	1
Kitrinoviricota	Alsuviricetes	Martellivirales	Closteroviridae	Crinivirus	Bean_yellow_disorder_virus	0.93299	1	0.823529	0.911439	1
Kitrinoviricota	Alsuviricetes	Martellivirales	Closteroviridae	Crinivirus	Strawberry_pallidosis-associated_virus	0.93299	1	0.823529	0.911439	1
Kitrinoviricota	Alsuviricetes	Martellivirales	Closteroviridae	Crinivirus	Tomato_chlorosis_virus	0.93299	1	0.823529	0.911439	1
Kitrinoviricota	Alsuviricetes	Martellivirales	Closteroviridae	Crinivirus	Cucurbit_chlorotic_yellows_virus	0.93299	1	0.823529	0.911439	1
Kitrinoviricota	Alsuviricetes	Martellivirales	Closteroviridae	Crinivirus	Beet_pseudoyellows_virus	0.93299	1	0.823529	0.911439	1
Kitrinoviricota	Alsuviricetes	Martellivirales	Closteroviridae	Crinivirus	Cucurbit_yellow_stunting_disorder_virus	0.93299	1	0.823529	0.911439	1
Kitrinoviricota	Alsuviricetes	Martellivirales	Closteroviridae	Crinivirus	Diodia_vein_chlorosis_virus	0.93299	1	0.823529	0.911439	1
Kitrinoviricota	Alsuviricetes	Martellivirales	Closteroviridae	Crinivirus	Lettuce_chlorosis_virus	0.93299	1	0.823529	0.911439	1
Kitrinoviricota	Alsuviricetes	Martellivirales	Closteroviridae	Crinivirus	Lettuce_infectious_yellows_virus	0.93299	1	0.823529	0.911439	1
Kitrinoviricota	Alsuviricetes	Martellivirales	Closteroviridae	Velarivirus	Cordyline_virus_1	0.93299	1	0.823529	0.911439	NA
Kitrinoviricota	Alsuviricetes	Martellivirales	Closteroviridae	Velarivirus	Malus_domestica_virus_A	0.93299	1	0.823529	0.911439	NA
Kitrinoviricota	Alsuviricetes	Martellivirales	Closteroviridae	Velarivirus	Areca_palm_velarivirus_1	0.93299	1	0.823529	0.911439	NA
Kitrinoviricota	Alsuviricetes	Martellivirales	Closteroviridae	NA	Actinidia_virus_1	0.93299	1	0.823529	0.911439	NA
Kitrinoviricota	Alsuviricetes	Martellivirales	Closteroviridae	NA	Persimmon_virus_B	0.93299	1	0.823529	0.911439	NA
Kitrinoviricota	Alsuviricetes	Martellivirales	Closteroviridae	NA	Blueberry_virus_A	0.93299	1	0.823529	0.911439	NA
Kitrinoviricota	Alsuviricetes	Martellivirales	Closteroviridae	NA	Carnation_yellow_fleck_virus	0.93299	1	0.823529	0.911439	NA
Kitrinoviricota	Alsuviricetes	Martellivirales	Endornaviridae	NA	Ceratobasidium_endornavirus_C	0.93299	NA	0.823529	0.911439	NA
Kitrinoviricota	Alsuviricetes	Martellivirales	Endornaviridae	NA	Rhizoctonia_solani_endornavirus_1	0.93299	NA	0.823529	0.911439	NA
Kitrinoviricota	Alsuviricetes	Martellivirales	Endornaviridae	NA	Ceratobasidium_endornavirus_G	0.93299	NA	0.823529	0.911439	NA
Kitrinoviricota	Alsuviricetes	Martellivirales	Kitaviridae	Blunervirus	Tea_plant_necrotic_ring_blotch_virus	0.93299	NA	0.823529	0.911439	NA
Kitrinoviricota	Alsuviricetes	Martellivirales	Kitaviridae	Cilevirus	Passion_fruit_green_spot_virus	0.93299	NA	0.823529	0.911439	NA
Kitrinoviricota	Alsuviricetes	Martellivirales	Kitaviridae	Cilevirus	Citrus_leprosis_virus_C	0.93299	NA	0.823529	0.911439	NA
Kitrinoviricota	Alsuviricetes	Martellivirales	Kitaviridae	Cilevirus	Citrus_leprosis_virus_C2	0.93299	NA	0.823529	0.911439	NA
Kitrinoviricota	Alsuviricetes	Martellivirales	Kitaviridae	Higrevirus	Hibiscus_green_spot_virus_2	0.93299	NA	0.823529	0.911439	NA
Kitrinoviricota	Alsuviricetes	Martellivirales	Mayoviridae	Idaeovirus	Privet_leaf_blotch-associated_virus	0.93299	NA	0.823529	0.911439	NA
Kitrinoviricota	Alsuviricetes	Martellivirales	Mayoviridae	Idaeovirus	Black_currant_leaf_chlorosis_associated_virus	0.93299	NA	0.823529	0.911439	NA
Kitrinoviricota	Alsuviricetes	Martellivirales	Mayoviridae	Pteridovirus	Maize-associated_pteridovirus	0.93299	NA	0.823529	0.911439	NA
Kitrinoviricota	Alsuviricetes	Martellivirales	Togaviridae	Alphavirus	Sleeping_disease_virus	0.93299	0.736842	0.823529	0.911439	0.736842
Kitrinoviricota	Alsuviricetes	Martellivirales	Togaviridae	Alphavirus	Madariaga_virus	0.93299	0.736842	0.823529	0.911439	0.736842
Kitrinoviricota	Alsuviricetes	Martellivirales	Togaviridae	Alphavirus	Everglades_virus	0.93299	0.736842	0.823529	0.911439	0.736842
Kitrinoviricota	Alsuviricetes	Martellivirales	Togaviridae	Alphavirus	Western_equine_encephalitis_virus	0.93299	0.736842	0.823529	0.911439	0.736842
Kitrinoviricota	Alsuviricetes	Martellivirales	Togaviridae	Alphavirus	Venezuelan_equine_encephalitis_virus	0.93299	0.736842	0.823529	0.911439	0.736842
Kitrinoviricota	Alsuviricetes	Martellivirales	Togaviridae	Alphavirus	Barmah_Forest_virus	0.93299	0.736842	0.823529	0.911439	0.736842
Kitrinoviricota	Alsuviricetes	Martellivirales	Togaviridae	Alphavirus	Fort_Morgan_virus	0.93299	0.736842	0.823529	0.911439	0.736842
Kitrinoviricota	Alsuviricetes	Martellivirales	Togaviridae	Alphavirus	Onyong-nyong_virus	0.93299	0.736842	0.823529	0.911439	0.736842
Kitrinoviricota	Alsuviricetes	Martellivirales	Togaviridae	Alphavirus	Semliki_Forest_virus	0.93299	0.736842	0.823529	0.911439	0.736842
Kitrinoviricota	Alsuviricetes	Martellivirales	Togaviridae	Alphavirus	Sindbis_virus	0.93299	0.736842	0.823529	0.911439	0.736842
Kitrinoviricota	Alsuviricetes	Martellivirales	Togaviridae	Alphavirus	Highlands_J_virus	0.93299	0.736842	0.823529	0.911439	0.736842
Kitrinoviricota	Alsuviricetes	Martellivirales	Togaviridae	Alphavirus	Ross_River_virus	0.93299	0.736842	0.823529	0.911439	0.736842
Kitrinoviricota	Alsuviricetes	Martellivirales	Togaviridae	Alphavirus	Eastern_equine_encephalitis_virus	0.93299	0.736842	0.823529	0.911439	0.736842
Kitrinoviricota	Alsuviricetes	Martellivirales	Togaviridae	Alphavirus	Mayaro_virus	0.93299	0.736842	0.823529	0.911439	0.736842
Kitrinoviricota	Alsuviricetes	Martellivirales	Togaviridae	Alphavirus	Tai_Forest_alphavirus	0.93299	0.736842	0.823529	0.911439	0.736842
Kitrinoviricota	Alsuviricetes	Martellivirales	Togaviridae	Alphavirus	Middelburg_virus	0.93299	0.736842	0.823529	0.911439	0.736842
Kitrinoviricota	Alsuviricetes	Martellivirales	Togaviridae	Alphavirus	Eilat_virus	0.93299	0.736842	0.823529	0.911439	0.736842
Kitrinoviricota	Alsuviricetes	Martellivirales	Togaviridae	Alphavirus	Caaingua_virus	0.93299	0.736842	0.823529	0.911439	0.736842
Kitrinoviricota	Alsuviricetes	Martellivirales	Togaviridae	Alphavirus	Chikungunya_virus	0.93299	0.736842	0.823529	0.911439	0.736842
Kitrinoviricota	Alsuviricetes	Martellivirales	Virgaviridae	Furovirus	Oat_golden_stripe_virus	0.93299	0.966667	0.823529	0.911439	NA
Kitrinoviricota	Alsuviricetes	Martellivirales	Virgaviridae	Furovirus	Soil-borne_cereal_mosaic_virus	0.93299	0.966667	0.823529	0.911439	NA
Kitrinoviricota	Alsuviricetes	Martellivirales	Virgaviridae	Goravirus	Gentian_ovary_ringspot_virus	0.93299	0.966667	0.823529	0.911439	NA
Kitrinoviricota	Alsuviricetes	Martellivirales	Virgaviridae	Pecluvirus	Indian_peanut_clump_virus	0.93299	0.966667	0.823529	0.911439	NA
Kitrinoviricota	Alsuviricetes	Martellivirales	Virgaviridae	Pomovirus	Potato_mop-top_virus	0.93299	0.966667	0.823529	0.911439	NA
Kitrinoviricota	Alsuviricetes	Martellivirales	Virgaviridae	Pomovirus	Beet_virus_Q	0.93299	0.966667	0.823529	0.911439	NA
Kitrinoviricota	Alsuviricetes	Martellivirales	Virgaviridae	Pomovirus	Colombian_potato_soil-borne_virus	0.93299	0.966667	0.823529	0.911439	NA
Kitrinoviricota	Alsuviricetes	Martellivirales	Virgaviridae	Pomovirus	Beet_soil-borne_virus	0.93299	0.966667	0.823529	0.911439	NA
Kitrinoviricota	Alsuviricetes	Martellivirales	Virgaviridae	Tobamovirus	Bell_pepper_mottle_virus	0.93299	0.966667	0.823529	0.911439	1
Kitrinoviricota	Alsuviricetes	Martellivirales	Virgaviridae	Tobamovirus	Maracuja_mosaic_virus	0.93299	0.966667	0.823529	0.911439	1
Kitrinoviricota	Alsuviricetes	Martellivirales	Virgaviridae	Tobamovirus	Clitoria_yellow_mottle_virus	0.93299	0.966667	0.823529	0.911439	1
Kitrinoviricota	Alsuviricetes	Martellivirales	Virgaviridae	Tobamovirus	Frangipani_mosaic_virus	0.93299	0.966667	0.823529	0.911439	1
Kitrinoviricota	Alsuviricetes	Martellivirales	Virgaviridae	Tobamovirus	Turnip_vein-clearing_virus	0.93299	0.966667	0.823529	0.911439	1
Kitrinoviricota	Alsuviricetes	Martellivirales	Virgaviridae	Tobamovirus	Ribgrass_mosaic_virus	0.93299	0.966667	0.823529	0.911439	1
Kitrinoviricota	Alsuviricetes	Martellivirales	Virgaviridae	Tobamovirus	Cactus_mild_mottle_virus	0.93299	0.966667	0.823529	0.911439	1
Kitrinoviricota	Alsuviricetes	Martellivirales	Virgaviridae	Tobamovirus	Plumeria_mosaic_virus	0.93299	0.966667	0.823529	0.911439	1
Kitrinoviricota	Alsuviricetes	Martellivirales	Virgaviridae	Tobamovirus	Passion_fruit_mosaic_virus	0.93299	0.966667	0.823529	0.911439	1
Kitrinoviricota	Alsuviricetes	Martellivirales	Virgaviridae	Tobamovirus	Yellow_tailflower_mild_mottle_virus	0.93299	0.966667	0.823529	0.911439	1
Kitrinoviricota	Alsuviricetes	Martellivirales	Virgaviridae	Tobamovirus	Youcai_mosaic_virus	0.93299	0.966667	0.823529	0.911439	1
Kitrinoviricota	Alsuviricetes	Martellivirales	Virgaviridae	Tobamovirus	Hoya_chlorotic_spot_virus	0.93299	0.966667	0.823529	0.911439	1
Kitrinoviricota	Alsuviricetes	Martellivirales	Virgaviridae	Tobamovirus	Rattail_cactus_necrosis-associated_virus	0.93299	0.966667	0.823529	0.911439	1
Kitrinoviricota	Alsuviricetes	Martellivirales	Virgaviridae	Tobamovirus	Opuntia_virus_2	0.93299	0.966667	0.823529	0.911439	1
Kitrinoviricota	Alsuviricetes	Martellivirales	Virgaviridae	Tobamovirus	Hibiscus_latent_Fort_Pierce_virus	0.93299	0.966667	0.823529	0.911439	1
Kitrinoviricota	Alsuviricetes	Martellivirales	Virgaviridae	Tobamovirus	Tomato_brown_rugose_fruit_virus	0.93299	0.966667	0.823529	0.911439	1
Kitrinoviricota	Alsuviricetes	Martellivirales	Virgaviridae	Tobamovirus	Tomato_mosaic_virus	0.93299	0.966667	0.823529	0.911439	1
Kitrinoviricota	Alsuviricetes	Martellivirales	Virgaviridae	Tobamovirus	Rehmannia_mosaic_virus	0.93299	0.966667	0.823529	0.911439	1
Kitrinoviricota	Alsuviricetes	Martellivirales	Virgaviridae	Tobamovirus	Tomato_mottle_mosaic_virus	0.93299	0.966667	0.823529	0.911439	1
Kitrinoviricota	Alsuviricetes	Martellivirales	Virgaviridae	Tobamovirus	Brugmansia_mild_mottle_virus	0.93299	0.966667	0.823529	0.911439	1
Kitrinoviricota	Alsuviricetes	Martellivirales	Virgaviridae	Tobamovirus	Tropical_soda_apple_mosaic_virus	0.93299	0.966667	0.823529	0.911439	1
Kitrinoviricota	Alsuviricetes	Martellivirales	Virgaviridae	Tobamovirus	Hibiscus_latent_Singapore_virus	0.93299	0.966667	0.823529	0.911439	1
Kitrinoviricota	Alsuviricetes	Tymovirales	Alphaflexiviridae	Allexivirus	Garlic_virus_E	0.93299	0.694444	0.907801	0.911439	NA
Kitrinoviricota	Alsuviricetes	Tymovirales	Alphaflexiviridae	Allexivirus	Garlic_virus_C	0.93299	0.694444	0.907801	0.911439	NA
Kitrinoviricota	Alsuviricetes	Tymovirales	Alphaflexiviridae	Allexivirus	Garlic_virus_B	0.93299	0.694444	0.907801	0.911439	NA
Kitrinoviricota	Alsuviricetes	Tymovirales	Alphaflexiviridae	Allexivirus	Garlic_virus_A	0.93299	0.694444	0.907801	0.911439	NA
Kitrinoviricota	Alsuviricetes	Tymovirales	Alphaflexiviridae	Allexivirus	Garlic_virus_X	0.93299	0.694444	0.907801	0.911439	NA
Kitrinoviricota	Alsuviricetes	Tymovirales	Alphaflexiviridae	Allexivirus	Garlic_virus_D	0.93299	0.694444	0.907801	0.911439	NA
Kitrinoviricota	Alsuviricetes	Tymovirales	Alphaflexiviridae	Allexivirus	Arachis_pintoi_virus	0.93299	0.694444	0.907801	0.911439	NA
Kitrinoviricota	Alsuviricetes	Tymovirales	Alphaflexiviridae	Allexivirus	Blackberry_virus_E	0.93299	0.694444	0.907801	0.911439	NA
Kitrinoviricota	Alsuviricetes	Tymovirales	Alphaflexiviridae	Allexivirus	Alfalfa_virus_S	0.93299	0.694444	0.907801	0.911439	NA
Kitrinoviricota	Alsuviricetes	Tymovirales	Alphaflexiviridae	Allexivirus	Vanilla_latent_virus	0.93299	0.694444	0.907801	0.911439	NA
Kitrinoviricota	Alsuviricetes	Tymovirales	Alphaflexiviridae	Botrexvirus	Botrytis_virus_X	0.93299	0.694444	0.907801	0.911439	NA
Kitrinoviricota	Alsuviricetes	Tymovirales	Alphaflexiviridae	Lolavirus	Lolium_latent_virus	0.93299	0.694444	0.907801	0.911439	NA
Kitrinoviricota	Alsuviricetes	Tymovirales	Alphaflexiviridae	Platypuvirus	Donkey_orchid_symptomless_virus	0.93299	0.694444	0.907801	0.911439	NA
Kitrinoviricota	Alsuviricetes	Tymovirales	Alphaflexiviridae	Potexvirus	Tamus_red_mosaic_virus	0.93299	0.694444	0.907801	0.911439	0.826087
Kitrinoviricota	Alsuviricetes	Tymovirales	Alphaflexiviridae	Potexvirus	Allium_virus_X	0.93299	0.694444	0.907801	0.911439	0.826087
Kitrinoviricota	Alsuviricetes	Tymovirales	Alphaflexiviridae	Potexvirus	Turtle_grass_virus_X	0.93299	0.694444	0.907801	0.911439	0.826087
Kitrinoviricota	Alsuviricetes	Tymovirales	Alphaflexiviridae	Potexvirus	Lettuce_virus_X	0.93299	0.694444	0.907801	0.911439	0.826087
Kitrinoviricota	Alsuviricetes	Tymovirales	Alphaflexiviridae	Potexvirus	Yam_virus_X	0.93299	0.694444	0.907801	0.911439	0.826087
Kitrinoviricota	Alsuviricetes	Tymovirales	Alphaflexiviridae	Potexvirus	Pepino_mosaic_virus	0.93299	0.694444	0.907801	0.911439	0.826087
Kitrinoviricota	Alsuviricetes	Tymovirales	Alphaflexiviridae	Potexvirus	Euonymus_yellow_vein_virus	0.93299	0.694444	0.907801	0.911439	0.826087
Kitrinoviricota	Alsuviricetes	Tymovirales	Alphaflexiviridae	Potexvirus	Actinidia_virus_X	0.93299	0.694444	0.907801	0.911439	0.826087
Kitrinoviricota	Alsuviricetes	Tymovirales	Alphaflexiviridae	Potexvirus	Senna_mosaic_virus	0.93299	0.694444	0.907801	0.911439	0.826087
Kitrinoviricota	Alsuviricetes	Tymovirales	Alphaflexiviridae	Potexvirus	Phaius_virus_X	0.93299	0.694444	0.907801	0.911439	0.826087
Kitrinoviricota	Alsuviricetes	Tymovirales	Alphaflexiviridae	Potexvirus	Cnidium_virus_X	0.93299	0.694444	0.907801	0.911439	0.826087
Kitrinoviricota	Alsuviricetes	Tymovirales	Alphaflexiviridae	Potexvirus	Vanilla_virus_X	0.93299	0.694444	0.907801	0.911439	0.826087
Kitrinoviricota	Alsuviricetes	Tymovirales	Alphaflexiviridae	Potexvirus	Asparagus_virus_3	0.93299	0.694444	0.907801	0.911439	0.826087
Kitrinoviricota	Alsuviricetes	Tymovirales	Alphaflexiviridae	Potexvirus	Alternanthera_mosaic_virus	0.93299	0.694444	0.907801	0.911439	0.826087
Kitrinoviricota	Alsuviricetes	Tymovirales	Alphaflexiviridae	Potexvirus	Babaco_mosaic_virus	0.93299	0.694444	0.907801	0.911439	0.826087
Kitrinoviricota	Alsuviricetes	Tymovirales	Alphaflexiviridae	Potexvirus	Euonymus_yellow_mottle_associated_virus	0.93299	0.694444	0.907801	0.911439	0.826087
Kitrinoviricota	Alsuviricetes	Tymovirales	Alphaflexiviridae	Potexvirus	Pitaya_virus_X	0.93299	0.694444	0.907801	0.911439	0.826087
Kitrinoviricota	Alsuviricetes	Tymovirales	Alphaflexiviridae	Potexvirus	Ambrosia_asymptomatic_virus_1	0.93299	0.694444	0.907801	0.911439	0.826087
Kitrinoviricota	Alsuviricetes	Tymovirales	Alphaflexiviridae	Potexvirus	Cassava_virus_X	0.93299	0.694444	0.907801	0.911439	0.826087
Kitrinoviricota	Alsuviricetes	Tymovirales	Alphaflexiviridae	Potexvirus	Cactus_virus_X	0.93299	0.694444	0.907801	0.911439	0.826087
Kitrinoviricota	Alsuviricetes	Tymovirales	Alphaflexiviridae	Potexvirus	Indian_citrus_ringspot_virus	0.93299	0.694444	0.907801	0.911439	0.826087
Kitrinoviricota	Alsuviricetes	Tymovirales	Alphaflexiviridae	Potexvirus	Citrus_yellow_vein_clearing_virus	0.93299	0.694444	0.907801	0.911439	0.826087
Kitrinoviricota	Alsuviricetes	Tymovirales	Alphaflexiviridae	Potexvirus	Potexvirus_sp.	0.93299	0.694444	0.907801	0.911439	0.826087
Kitrinoviricota	Alsuviricetes	Tymovirales	Betaflexiviridae	Capillovirus	Yacon_virus_A	0.93299	0.97619	0.907801	0.911439	NA
Kitrinoviricota	Alsuviricetes	Tymovirales	Betaflexiviridae	Capillovirus	Currant_virus_A	0.93299	0.97619	0.907801	0.911439	NA
Kitrinoviricota	Alsuviricetes	Tymovirales	Betaflexiviridae	Capillovirus	Mume_virus_A	0.93299	0.97619	0.907801	0.911439	NA
Kitrinoviricota	Alsuviricetes	Tymovirales	Betaflexiviridae	Carlavirus	Potato_latent_virus	0.93299	0.97619	0.907801	0.911439	0.974359
Kitrinoviricota	Alsuviricetes	Tymovirales	Betaflexiviridae	Carlavirus	Elderberry_carlavirus_C	0.93299	0.97619	0.907801	0.911439	0.974359
Kitrinoviricota	Alsuviricetes	Tymovirales	Betaflexiviridae	Carlavirus	Daphne_virus_S	0.93299	0.97619	0.907801	0.911439	0.974359
Kitrinoviricota	Alsuviricetes	Tymovirales	Betaflexiviridae	Carlavirus	Chrysanthemum_virus_R	0.93299	0.97619	0.907801	0.911439	0.974359
Kitrinoviricota	Alsuviricetes	Tymovirales	Betaflexiviridae	Carlavirus	Kalanchoe_latent_virus	0.93299	0.97619	0.907801	0.911439	0.974359
Kitrinoviricota	Alsuviricetes	Tymovirales	Betaflexiviridae	Carlavirus	Narcissus_common_latent_virus	0.93299	0.97619	0.907801	0.911439	0.974359
Kitrinoviricota	Alsuviricetes	Tymovirales	Betaflexiviridae	Carlavirus	Potato_virus_P	0.93299	0.97619	0.907801	0.911439	0.974359
Kitrinoviricota	Alsuviricetes	Tymovirales	Betaflexiviridae	Carlavirus	Jasmine_virus_C	0.93299	0.97619	0.907801	0.911439	0.974359
Kitrinoviricota	Alsuviricetes	Tymovirales	Betaflexiviridae	Carlavirus	American_hop_latent_virus	0.93299	0.97619	0.907801	0.911439	0.974359
Kitrinoviricota	Alsuviricetes	Tymovirales	Betaflexiviridae	Carlavirus	Elderberry_carlavirus_E	0.93299	0.97619	0.907801	0.911439	0.974359
Kitrinoviricota	Alsuviricetes	Tymovirales	Betaflexiviridae	Carlavirus	Atractylodes_mottle_virus	0.93299	0.97619	0.907801	0.911439	0.974359
Kitrinoviricota	Alsuviricetes	Tymovirales	Betaflexiviridae	Carlavirus	Yam_latent_virus	0.93299	0.97619	0.907801	0.911439	0.974359
Kitrinoviricota	Alsuviricetes	Tymovirales	Betaflexiviridae	Carlavirus	Gaillardia_latent_virus	0.93299	0.97619	0.907801	0.911439	0.974359
Kitrinoviricota	Alsuviricetes	Tymovirales	Betaflexiviridae	Carlavirus	Mirabilis_jalapa_mottle_virus	0.93299	0.97619	0.907801	0.911439	0.974359
Kitrinoviricota	Alsuviricetes	Tymovirales	Betaflexiviridae	Carlavirus	Phlox_virus_S	0.93299	0.97619	0.907801	0.911439	0.974359
Kitrinoviricota	Alsuviricetes	Tymovirales	Betaflexiviridae	Carlavirus	Cowpea_mild_mottle_virus	0.93299	0.97619	0.907801	0.911439	0.974359
Kitrinoviricota	Alsuviricetes	Tymovirales	Betaflexiviridae	Carlavirus	Ligustrum_virus_A	0.93299	0.97619	0.907801	0.911439	0.974359
Kitrinoviricota	Alsuviricetes	Tymovirales	Betaflexiviridae	Carlavirus	Pepper_virus_A	0.93299	0.97619	0.907801	0.911439	0.974359
Kitrinoviricota	Alsuviricetes	Tymovirales	Betaflexiviridae	Carlavirus	Potato_virus_S	0.93299	0.97619	0.907801	0.911439	0.974359
Kitrinoviricota	Alsuviricetes	Tymovirales	Betaflexiviridae	Carlavirus	Hydrangea_chlorotic_mottle_virus	0.93299	0.97619	0.907801	0.911439	0.974359
Kitrinoviricota	Alsuviricetes	Tymovirales	Betaflexiviridae	Carlavirus	Hippeastrum_latent_virus	0.93299	0.97619	0.907801	0.911439	0.974359
Kitrinoviricota	Alsuviricetes	Tymovirales	Betaflexiviridae	Carlavirus	Hop_mosaic_virus	0.93299	0.97619	0.907801	0.911439	0.974359
Kitrinoviricota	Alsuviricetes	Tymovirales	Betaflexiviridae	Carlavirus	Chrysanthemum_virus_B	0.93299	0.97619	0.907801	0.911439	0.974359
Kitrinoviricota	Alsuviricetes	Tymovirales	Betaflexiviridae	Carlavirus	Aconitum_latent_virus	0.93299	0.97619	0.907801	0.911439	0.974359
Kitrinoviricota	Alsuviricetes	Tymovirales	Betaflexiviridae	Carlavirus	Garlic_latent_virus	0.93299	0.97619	0.907801	0.911439	0.974359
Kitrinoviricota	Alsuviricetes	Tymovirales	Betaflexiviridae	Carlavirus	Elderberry_carlavirus_B	0.93299	0.97619	0.907801	0.911439	0.974359
Kitrinoviricota	Alsuviricetes	Tymovirales	Betaflexiviridae	Carlavirus	Elderberry_carlavirus_A	0.93299	0.97619	0.907801	0.911439	0.974359
Kitrinoviricota	Alsuviricetes	Tymovirales	Betaflexiviridae	Carlavirus	Elderberry_carlavirus_D	0.93299	0.97619	0.907801	0.911439	0.974359
Kitrinoviricota	Alsuviricetes	Tymovirales	Betaflexiviridae	Carlavirus	Potato_virus_H	0.93299	0.97619	0.907801	0.911439	0.974359
Kitrinoviricota	Alsuviricetes	Tymovirales	Betaflexiviridae	Carlavirus	Helleborus_net_necrosis_virus	0.93299	0.97619	0.907801	0.911439	0.974359
Kitrinoviricota	Alsuviricetes	Tymovirales	Betaflexiviridae	Carlavirus	Melon_yellowing-associated_virus	0.93299	0.97619	0.907801	0.911439	0.974359
Kitrinoviricota	Alsuviricetes	Tymovirales	Betaflexiviridae	Carlavirus	Red_clover_vein_mosaic_virus	0.93299	0.97619	0.907801	0.911439	0.974359
Kitrinoviricota	Alsuviricetes	Tymovirales	Betaflexiviridae	Carlavirus	Narcissus_symptomless_virus	0.93299	0.97619	0.907801	0.911439	0.974359
Kitrinoviricota	Alsuviricetes	Tymovirales	Betaflexiviridae	Carlavirus	Garlic_common_latent_virus	0.93299	0.97619	0.907801	0.911439	0.974359
Kitrinoviricota	Alsuviricetes	Tymovirales	Betaflexiviridae	Carlavirus	Coleus_vein_necrosis_virus	0.93299	0.97619	0.907801	0.911439	0.974359
Kitrinoviricota	Alsuviricetes	Tymovirales	Betaflexiviridae	Carlavirus	Nerine_latent_virus	0.93299	0.97619	0.907801	0.911439	0.974359
Kitrinoviricota	Alsuviricetes	Tymovirales	Betaflexiviridae	Carlavirus	Phlox_virus_B	0.93299	0.97619	0.907801	0.911439	0.974359
Kitrinoviricota	Alsuviricetes	Tymovirales	Betaflexiviridae	Carlavirus	Sweet_potato_C6_virus	0.93299	0.97619	0.907801	0.911439	0.974359
Kitrinoviricota	Alsuviricetes	Tymovirales	Betaflexiviridae	Carlavirus	Alfalfa_latent_virus	0.93299	0.97619	0.907801	0.911439	0.974359
Kitrinoviricota	Alsuviricetes	Tymovirales	Betaflexiviridae	Chordovirus	Carrot_Ch_virus_2	0.93299	0.97619	0.907801	0.911439	NA
Kitrinoviricota	Alsuviricetes	Tymovirales	Betaflexiviridae	Chordovirus	Carrot_Ch_virus_1	0.93299	0.97619	0.907801	0.911439	NA
Kitrinoviricota	Alsuviricetes	Tymovirales	Betaflexiviridae	Divavirus	Diuris_virus_A	0.93299	0.97619	0.907801	0.911439	NA
Kitrinoviricota	Alsuviricetes	Tymovirales	Betaflexiviridae	Divavirus	Diuris_virus_B	0.93299	0.97619	0.907801	0.911439	NA
Kitrinoviricota	Alsuviricetes	Tymovirales	Betaflexiviridae	Divavirus	Hardenbergia_virus_A	0.93299	0.97619	0.907801	0.911439	NA
Kitrinoviricota	Alsuviricetes	Tymovirales	Betaflexiviridae	Divavirus	Ocimum_basilicum_RNA_virus_1	0.93299	0.97619	0.907801	0.911439	NA
Kitrinoviricota	Alsuviricetes	Tymovirales	Betaflexiviridae	Foveavirus	Peach_chlorotic_mottle_virus	0.93299	0.97619	0.907801	0.911439	NA
Kitrinoviricota	Alsuviricetes	Tymovirales	Betaflexiviridae	Foveavirus	Asian_prunus_virus_1	0.93299	0.97619	0.907801	0.911439	NA
Kitrinoviricota	Alsuviricetes	Tymovirales	Betaflexiviridae	Foveavirus	Asian_prunus_virus_2	0.93299	0.97619	0.907801	0.911439	NA
Kitrinoviricota	Alsuviricetes	Tymovirales	Betaflexiviridae	Foveavirus	Asian_prunus_virus_3	0.93299	0.97619	0.907801	0.911439	NA
Kitrinoviricota	Alsuviricetes	Tymovirales	Betaflexiviridae	Foveavirus	Apricot_latent_virus	0.93299	0.97619	0.907801	0.911439	NA
Kitrinoviricota	Alsuviricetes	Tymovirales	Betaflexiviridae	Foveavirus	Apple_green_crinkle_associated_virus	0.93299	0.97619	0.907801	0.911439	NA
Kitrinoviricota	Alsuviricetes	Tymovirales	Betaflexiviridae	Foveavirus	Rubus_canadensis_virus_1	0.93299	0.97619	0.907801	0.911439	NA
Kitrinoviricota	Alsuviricetes	Tymovirales	Betaflexiviridae	Foveavirus	Grapevine_virus_T	0.93299	0.97619	0.907801	0.911439	NA
Kitrinoviricota	Alsuviricetes	Tymovirales	Betaflexiviridae	Prunevirus	Apricot_vein_clearing_associated_virus	0.93299	0.97619	0.907801	0.911439	NA
Kitrinoviricota	Alsuviricetes	Tymovirales	Betaflexiviridae	Prunevirus	Caucasus_prunus_virus	0.93299	0.97619	0.907801	0.911439	NA
Kitrinoviricota	Alsuviricetes	Tymovirales	Betaflexiviridae	Ravavirus	Ribes_americanum_virus_A	0.93299	0.97619	0.907801	0.911439	NA
Kitrinoviricota	Alsuviricetes	Tymovirales	Betaflexiviridae	Robigovirus	Cherry_twisted_leaf_associated_virus	0.93299	0.97619	0.907801	0.911439	NA
Kitrinoviricota	Alsuviricetes	Tymovirales	Betaflexiviridae	Robigovirus	Cherry_rusty_mottle_associated_virus	0.93299	0.97619	0.907801	0.911439	NA
Kitrinoviricota	Alsuviricetes	Tymovirales	Betaflexiviridae	Tepovirus	Prunus_virus_T	0.93299	0.97619	0.907801	0.911439	NA
Kitrinoviricota	Alsuviricetes	Tymovirales	Betaflexiviridae	Tepovirus	Potato_virus_T	0.93299	0.97619	0.907801	0.911439	NA
Kitrinoviricota	Alsuviricetes	Tymovirales	Betaflexiviridae	Trichovirus	Grapevine_Pinot_gris_virus	0.93299	0.97619	0.907801	0.911439	NA
Kitrinoviricota	Alsuviricetes	Tymovirales	Betaflexiviridae	Trichovirus	Peach_mosaic_virus	0.93299	0.97619	0.907801	0.911439	NA
Kitrinoviricota	Alsuviricetes	Tymovirales	Betaflexiviridae	Trichovirus	Apricot_pseudo-chlorotic_leaf_spot_virus	0.93299	0.97619	0.907801	0.911439	NA
Kitrinoviricota	Alsuviricetes	Tymovirales	Betaflexiviridae	Trichovirus	Cherry_mottle_leaf_virus	0.93299	0.97619	0.907801	0.911439	NA
Kitrinoviricota	Alsuviricetes	Tymovirales	Betaflexiviridae	Vitivirus	Agave_tequilana_leaf_virus	0.93299	0.97619	0.907801	0.911439	1
Kitrinoviricota	Alsuviricetes	Tymovirales	Betaflexiviridae	Vitivirus	Actinidia_virus_B	0.93299	0.97619	0.907801	0.911439	1
Kitrinoviricota	Alsuviricetes	Tymovirales	Betaflexiviridae	Vitivirus	Grapevine_virus_A	0.93299	0.97619	0.907801	0.911439	1
Kitrinoviricota	Alsuviricetes	Tymovirales	Betaflexiviridae	Vitivirus	Grapevine_virus_E	0.93299	0.97619	0.907801	0.911439	1
Kitrinoviricota	Alsuviricetes	Tymovirales	Betaflexiviridae	Vitivirus	Grapevine_virus_B	0.93299	0.97619	0.907801	0.911439	1
Kitrinoviricota	Alsuviricetes	Tymovirales	Betaflexiviridae	Vitivirus	Blackberry_virus_A	0.93299	0.97619	0.907801	0.911439	1
Kitrinoviricota	Alsuviricetes	Tymovirales	Betaflexiviridae	Vitivirus	Grapevine_virus_I	0.93299	0.97619	0.907801	0.911439	1
Kitrinoviricota	Alsuviricetes	Tymovirales	Betaflexiviridae	Vitivirus	Grapevine_virus_G	0.93299	0.97619	0.907801	0.911439	1
Kitrinoviricota	Alsuviricetes	Tymovirales	Betaflexiviridae	Vitivirus	Grapevine_virus_F	0.93299	0.97619	0.907801	0.911439	1
Kitrinoviricota	Alsuviricetes	Tymovirales	Betaflexiviridae	Vitivirus	Grapevine_virus_J	0.93299	0.97619	0.907801	0.911439	1
Kitrinoviricota	Alsuviricetes	Tymovirales	Betaflexiviridae	Vitivirus	Arracacha_virus_V	0.93299	0.97619	0.907801	0.911439	1
Kitrinoviricota	Alsuviricetes	Tymovirales	Betaflexiviridae	Vitivirus	Grapevine_virus_H	0.93299	0.97619	0.907801	0.911439	1
Kitrinoviricota	Alsuviricetes	Tymovirales	Betaflexiviridae	Vitivirus	Grapevine_virus_K	0.93299	0.97619	0.907801	0.911439	1
Kitrinoviricota	Alsuviricetes	Tymovirales	Betaflexiviridae	Wamavirus	Watermelon_virus_A	0.93299	0.97619	0.907801	0.911439	NA
Kitrinoviricota	Alsuviricetes	Tymovirales	Betaflexiviridae	NA	Lettuce_chordovirus_1	0.93299	0.97619	0.907801	0.911439	NA
Kitrinoviricota	Alsuviricetes	Tymovirales	Betaflexiviridae	NA	Salvia_divinorum_RNA_virus_1	0.93299	0.97619	0.907801	0.911439	NA
Kitrinoviricota	Alsuviricetes	Tymovirales	Betaflexiviridae	NA	Panax_ginseng_flexivirus_1	0.93299	0.97619	0.907801	0.911439	NA
Kitrinoviricota	Alsuviricetes	Tymovirales	Deltaflexiviridae	Deltaflexivirus	Sclerotinia_sclerotiorum_deltaflexivirus_2	0.93299	NA	0.907801	0.911439	NA
Kitrinoviricota	Alsuviricetes	Tymovirales	Deltaflexiviridae	Deltaflexivirus	Sclerotinia_sclerotiorum_deltaflexivirus_1	0.93299	NA	0.907801	0.911439	NA
Kitrinoviricota	Alsuviricetes	Tymovirales	Deltaflexiviridae	Deltaflexivirus	Fusarium_graminearum_deltaflexivirus_1	0.93299	NA	0.907801	0.911439	NA
Kitrinoviricota	Alsuviricetes	Tymovirales	Gammaflexiviridae	Mycoflexivirus	Botrytis_virus_F	0.93299	NA	0.907801	0.911439	NA
Kitrinoviricota	Alsuviricetes	Tymovirales	Tymoviridae	Maculavirus	Fig_fleck-associated_virus	0.93299	0.466667	0.907801	0.911439	NA
Kitrinoviricota	Alsuviricetes	Tymovirales	Tymoviridae	Maculavirus	Grapevine_Red_Globe_virus	0.93299	0.466667	0.907801	0.911439	NA
Kitrinoviricota	Alsuviricetes	Tymovirales	Tymoviridae	Marafivirus	Grapevine_Syrah_virus_1	0.93299	0.466667	0.907801	0.911439	NA
Kitrinoviricota	Alsuviricetes	Tymovirales	Tymoviridae	Marafivirus	Grapevine_asteroid_mosaic_associated_virus	0.93299	0.466667	0.907801	0.911439	NA
Kitrinoviricota	Alsuviricetes	Tymovirales	Tymoviridae	Marafivirus	Switchgrass_mosaic_virus	0.93299	0.466667	0.907801	0.911439	NA
Kitrinoviricota	Alsuviricetes	Tymovirales	Tymoviridae	Tymovirus	Nemesia_ring_necrosis_virus	0.93299	0.466667	0.907801	0.911439	NA
Kitrinoviricota	Alsuviricetes	Tymovirales	Tymoviridae	Tymovirus	Chayote_mosaic_virus	0.93299	0.466667	0.907801	0.911439	NA
Kitrinoviricota	Alsuviricetes	Tymovirales	Tymoviridae	Tymovirus	Tomato_blistering_mosaic_virus	0.93299	0.466667	0.907801	0.911439	NA
Kitrinoviricota	Alsuviricetes	Tymovirales	Tymoviridae	Tymovirus	Andean_potato_latent_virus	0.93299	0.466667	0.907801	0.911439	NA
Kitrinoviricota	Alsuviricetes	Tymovirales	Tymoviridae	Tymovirus	Andean_potato_mild_mosaic_virus	0.93299	0.466667	0.907801	0.911439	NA
Kitrinoviricota	Alsuviricetes	Tymovirales	Tymoviridae	Tymovirus	Diascia_yellow_mottle_virus	0.93299	0.466667	0.907801	0.911439	NA
Kitrinoviricota	Alsuviricetes	Tymovirales	Tymoviridae	Tymovirus	Asclepias_asymptomatic_virus	0.93299	0.466667	0.907801	0.911439	NA
Kitrinoviricota	Alsuviricetes	Tymovirales	Tymoviridae	NA	Bee_Macula-like_virus	0.93299	0.466667	0.907801	0.911439	NA
Kitrinoviricota	Alsuviricetes	Tymovirales	Tymoviridae	NA	Varroa_Tymo-like_virus	0.93299	0.466667	0.907801	0.911439	NA
Kitrinoviricota	Alsuviricetes	Tymovirales	Tymoviridae	NA	Bombyx_mori_latent_virus	0.93299	0.466667	0.907801	0.911439	NA
Kitrinoviricota	Alsuviricetes	Tymovirales	NA	NA	Fusarium_graminearum_mycotymovirus_1	0.93299	NA	0.907801	0.911439	NA
Kitrinoviricota	Alsuviricetes	Tymovirales	NA	NA	Grapevine_associated_tymo-like_virus	0.93299	NA	0.907801	0.911439	NA
Kitrinoviricota	Flasuviricetes	Amarillovirales	Flaviviridae	Flavivirus	Quang_Binh_virus	0.93299	0.982759	0.982759	0.982759	1
Kitrinoviricota	Flasuviricetes	Amarillovirales	Flaviviridae	Flavivirus	Mercadeo_virus	0.93299	0.982759	0.982759	0.982759	1
Kitrinoviricota	Flasuviricetes	Amarillovirales	Flaviviridae	Flavivirus	Aedes_flavivirus	0.93299	0.982759	0.982759	0.982759	1
Kitrinoviricota	Flasuviricetes	Amarillovirales	Flaviviridae	Flavivirus	Hanko_virus	0.93299	0.982759	0.982759	0.982759	1
Kitrinoviricota	Flasuviricetes	Amarillovirales	Flaviviridae	Flavivirus	Cell_fusing_agent_virus	0.93299	0.982759	0.982759	0.982759	1
Kitrinoviricota	Flasuviricetes	Amarillovirales	Flaviviridae	Flavivirus	Yellow_fever_virus	0.93299	0.982759	0.982759	0.982759	1
Kitrinoviricota	Flasuviricetes	Amarillovirales	Flaviviridae	Flavivirus	Zika_virus	0.93299	0.982759	0.982759	0.982759	1
Kitrinoviricota	Flasuviricetes	Amarillovirales	Flaviviridae	Flavivirus	Kampung_Karu_virus	0.93299	0.982759	0.982759	0.982759	1
Kitrinoviricota	Flasuviricetes	Amarillovirales	Flaviviridae	Flavivirus	Saint_Louis_encephalitis_virus	0.93299	0.982759	0.982759	0.982759	1
Kitrinoviricota	Flasuviricetes	Amarillovirales	Flaviviridae	Flavivirus	Murray_Valley_encephalitis_virus	0.93299	0.982759	0.982759	0.982759	1
Kitrinoviricota	Flasuviricetes	Amarillovirales	Flaviviridae	Flavivirus	Donggang_virus	0.93299	0.982759	0.982759	0.982759	1
Kitrinoviricota	Flasuviricetes	Amarillovirales	Flaviviridae	Flavivirus	Chaoyang_virus	0.93299	0.982759	0.982759	0.982759	1
Kitrinoviricota	Flasuviricetes	Amarillovirales	Flaviviridae	Flavivirus	Tembusu_virus	0.93299	0.982759	0.982759	0.982759	1
Kitrinoviricota	Flasuviricetes	Amarillovirales	Flaviviridae	Flavivirus	Cacipacore_virus	0.93299	0.982759	0.982759	0.982759	1
Kitrinoviricota	Flasuviricetes	Amarillovirales	Flaviviridae	Flavivirus	West_Nile_virus	0.93299	0.982759	0.982759	0.982759	1
Kitrinoviricota	Flasuviricetes	Amarillovirales	Flaviviridae	Flavivirus	Japanese_encephalitis_virus	0.93299	0.982759	0.982759	0.982759	1
Kitrinoviricota	Flasuviricetes	Amarillovirales	Flaviviridae	Flavivirus	New_Mapoon_virus	0.93299	0.982759	0.982759	0.982759	1
Kitrinoviricota	Flasuviricetes	Amarillovirales	Flaviviridae	Flavivirus	Louping_ill_virus	0.93299	0.982759	0.982759	0.982759	1
Kitrinoviricota	Flasuviricetes	Amarillovirales	Flaviviridae	Flavivirus	Powassan_virus	0.93299	0.982759	0.982759	0.982759	1
Kitrinoviricota	Flasuviricetes	Amarillovirales	Flaviviridae	Flavivirus	Spanish_goat_encephalitis_virus	0.93299	0.982759	0.982759	0.982759	1
Kitrinoviricota	Flasuviricetes	Amarillovirales	Flaviviridae	Flavivirus	Langat_virus	0.93299	0.982759	0.982759	0.982759	1
Kitrinoviricota	Flasuviricetes	Amarillovirales	Flaviviridae	Flavivirus	Tick-borne_encephalitis_virus	0.93299	0.982759	0.982759	0.982759	1
Kitrinoviricota	Flasuviricetes	Amarillovirales	Flaviviridae	Flavivirus	Tamana_bat_virus	0.93299	0.982759	0.982759	0.982759	1
Kitrinoviricota	Flasuviricetes	Amarillovirales	Flaviviridae	Hepacivirus	Hepacivirus_K	0.93299	0.982759	0.982759	0.982759	1
Kitrinoviricota	Flasuviricetes	Amarillovirales	Flaviviridae	Hepacivirus	Hepacivirus_M	0.93299	0.982759	0.982759	0.982759	1
Kitrinoviricota	Flasuviricetes	Amarillovirales	Flaviviridae	Hepacivirus	Bat_hepacivirus	0.93299	0.982759	0.982759	0.982759	1
Kitrinoviricota	Flasuviricetes	Amarillovirales	Flaviviridae	Hepacivirus	Hepacivirus_L	0.93299	0.982759	0.982759	0.982759	1
Kitrinoviricota	Flasuviricetes	Amarillovirales	Flaviviridae	Hepacivirus	Hepatitis_C_virus_genotype_1	0.93299	0.982759	0.982759	0.982759	1
Kitrinoviricota	Flasuviricetes	Amarillovirales	Flaviviridae	Hepacivirus	Hepatitis_C_virus_genotype_3	0.93299	0.982759	0.982759	0.982759	1
Kitrinoviricota	Flasuviricetes	Amarillovirales	Flaviviridae	Hepacivirus	Hepatitis_C_virus_genotype_7	0.93299	0.982759	0.982759	0.982759	1
Kitrinoviricota	Flasuviricetes	Amarillovirales	Flaviviridae	Hepacivirus	Hepatitis_C_virus_genotype_4	0.93299	0.982759	0.982759	0.982759	1
Kitrinoviricota	Flasuviricetes	Amarillovirales	Flaviviridae	Hepacivirus	Non-primate_hepacivirus_NZP1	0.93299	0.982759	0.982759	0.982759	1
Kitrinoviricota	Flasuviricetes	Amarillovirales	Flaviviridae	Hepacivirus	Hepatitis_C_virus_genotype_5	0.93299	0.982759	0.982759	0.982759	1
Kitrinoviricota	Flasuviricetes	Amarillovirales	Flaviviridae	Hepacivirus	Hepacivirus_P	0.93299	0.982759	0.982759	0.982759	1
Kitrinoviricota	Flasuviricetes	Amarillovirales	Flaviviridae	Hepacivirus	Norway_rat_hepacivirus_2	0.93299	0.982759	0.982759	0.982759	1
Kitrinoviricota	Flasuviricetes	Amarillovirales	Flaviviridae	Hepacivirus	Hepacivirus_F	0.93299	0.982759	0.982759	0.982759	1
Kitrinoviricota	Flasuviricetes	Amarillovirales	Flaviviridae	Hepacivirus	Rodent_hepacivirus	0.93299	0.982759	0.982759	0.982759	1
Kitrinoviricota	Flasuviricetes	Amarillovirales	Flaviviridae	Hepacivirus	Norway_rat_hepacivirus_1	0.93299	0.982759	0.982759	0.982759	1
Kitrinoviricota	Flasuviricetes	Amarillovirales	Flaviviridae	Hepacivirus	Hepacivirus_I	0.93299	0.982759	0.982759	0.982759	1
Kitrinoviricota	Flasuviricetes	Amarillovirales	Flaviviridae	Hepacivirus	Hepacivirus_N	0.93299	0.982759	0.982759	0.982759	1
Kitrinoviricota	Flasuviricetes	Amarillovirales	Flaviviridae	Hepacivirus	Bovine_hepacivirus	0.93299	0.982759	0.982759	0.982759	1
Kitrinoviricota	Flasuviricetes	Amarillovirales	Flaviviridae	Hepacivirus	Hepacivirus_B	0.93299	0.982759	0.982759	0.982759	1
Kitrinoviricota	Flasuviricetes	Amarillovirales	Flaviviridae	Hepacivirus	Guereza_hepacivirus	0.93299	0.982759	0.982759	0.982759	1
Kitrinoviricota	Flasuviricetes	Amarillovirales	Flaviviridae	Hepacivirus	Wenling_shark_virus	0.93299	0.982759	0.982759	0.982759	1
Kitrinoviricota	Flasuviricetes	Amarillovirales	Flaviviridae	Pegivirus	Equine_pegivirus_1	0.93299	0.982759	0.982759	0.982759	NA
Kitrinoviricota	Flasuviricetes	Amarillovirales	Flaviviridae	Pegivirus	GB_virus-D	0.93299	0.982759	0.982759	0.982759	NA
Kitrinoviricota	Flasuviricetes	Amarillovirales	Flaviviridae	Pegivirus	Human_pegivirus_2	0.93299	0.982759	0.982759	0.982759	NA
Kitrinoviricota	Flasuviricetes	Amarillovirales	Flaviviridae	Pegivirus	Rodent_pegivirus	0.93299	0.982759	0.982759	0.982759	NA
Kitrinoviricota	Flasuviricetes	Amarillovirales	Flaviviridae	Pegivirus	GB_virus_C	0.93299	0.982759	0.982759	0.982759	NA
Kitrinoviricota	Flasuviricetes	Amarillovirales	Flaviviridae	Pegivirus	Simian_pegivirus	0.93299	0.982759	0.982759	0.982759	NA
Kitrinoviricota	Flasuviricetes	Amarillovirales	Flaviviridae	Pestivirus	Pestivirus_giraffe-1_H138	0.93299	0.982759	0.982759	0.982759	NA
Kitrinoviricota	Flasuviricetes	Amarillovirales	Flaviviridae	NA	Nakiwogo_virus	0.93299	0.982759	0.982759	0.982759	NA
Kitrinoviricota	Flasuviricetes	Amarillovirales	Flaviviridae	NA	Lammi_virus	0.93299	0.982759	0.982759	0.982759	NA
Kitrinoviricota	Flasuviricetes	Amarillovirales	Flaviviridae	NA	Ilomantsi_virus	0.93299	0.982759	0.982759	0.982759	NA
Kitrinoviricota	Flasuviricetes	Amarillovirales	Flaviviridae	NA	Anopheles_flavivirus_variant_1	0.93299	0.982759	0.982759	0.982759	NA
Kitrinoviricota	Flasuviricetes	Amarillovirales	Flaviviridae	NA	Karumba_virus	0.93299	0.982759	0.982759	0.982759	NA
Kitrinoviricota	Flasuviricetes	Amarillovirales	Flaviviridae	NA	Jingmen_tick_virus	0.93299	0.982759	0.982759	0.982759	NA
Kitrinoviricota	Flasuviricetes	Amarillovirales	Flaviviridae	NA	Mogiana_tick_virus	0.93299	0.982759	0.982759	0.982759	NA
Kitrinoviricota	Magsaviricetes	Nodamuvirales	Nodaviridae	Alphanodavirus	Boolarra_virus	0.93299	NA	0.692308	0.692308	NA
Kitrinoviricota	Magsaviricetes	Nodamuvirales	Nodaviridae	NA	Santeuil_nodavirus	0.93299	NA	0.692308	0.692308	NA
Kitrinoviricota	Magsaviricetes	Nodamuvirales	Nodaviridae	NA	Orsay_virus	0.93299	NA	0.692308	0.692308	NA
Kitrinoviricota	Magsaviricetes	Nodamuvirales	Nodaviridae	NA	Le_Blanc_nodavirus	0.93299	NA	0.692308	0.692308	NA
Kitrinoviricota	Magsaviricetes	Nodamuvirales	Nodaviridae	NA	Penaeus_vannamei_nodavirus	0.93299	NA	0.692308	0.692308	NA
Kitrinoviricota	Magsaviricetes	Nodamuvirales	Nodaviridae	NA	Macrobrachium_rosenbergii_nodavirus	0.93299	NA	0.692308	0.692308	NA
Kitrinoviricota	Magsaviricetes	Nodamuvirales	Sinhaliviridae	Sinaivirus	Lake_Sinai_Virus_NE	0.93299	NA	0.692308	0.692308	NA
Kitrinoviricota	Magsaviricetes	Nodamuvirales	Sinhaliviridae	Sinaivirus	Lake_Sinai_Virus_SA2	0.93299	NA	0.692308	0.692308	NA
Kitrinoviricota	Magsaviricetes	Nodamuvirales	Sinhaliviridae	Sinaivirus	Lake_Sinai_Virus_TO	0.93299	NA	0.692308	0.692308	NA
Kitrinoviricota	Magsaviricetes	Nodamuvirales	Sinhaliviridae	Sinaivirus	Lake_Sinai_Virus_SA1	0.93299	NA	0.692308	0.692308	NA
Kitrinoviricota	Magsaviricetes	Nodamuvirales	Sinhaliviridae	Sinaivirus	Lake_Sinai_virus	0.93299	NA	0.692308	0.692308	NA
Kitrinoviricota	Magsaviricetes	Nodamuvirales	Sinhaliviridae	Sinaivirus	Lake_Sinai_virus_2	0.93299	NA	0.692308	0.692308	NA
Kitrinoviricota	Magsaviricetes	Nodamuvirales	Sinhaliviridae	Sinaivirus	Lake_Sinai_virus_1	0.93299	NA	0.692308	0.692308	NA
Kitrinoviricota	Tolucaviricetes	Tolivirales	Luteoviridae	NA	Peach_associated_luteovirus	0.93299	NA	0.673913	0.586957	NA
Kitrinoviricota	Tolucaviricetes	Tolivirales	Luteoviridae	NA	Ixeridium_yellow_mottle_virus_1	0.93299	NA	0.673913	0.586957	NA
Kitrinoviricota	Tolucaviricetes	Tolivirales	Tombusviridae	Alphacarmovirus	Honeysuckle_ringspot_virus	0.93299	0.477273	0.673913	0.586957	NA
Kitrinoviricota	Tolucaviricetes	Tolivirales	Tombusviridae	Alphacarmovirus	Pelargonium_flower_break_virus	0.93299	0.477273	0.673913	0.586957	NA
Kitrinoviricota	Tolucaviricetes	Tolivirales	Tombusviridae	Alphacarmovirus	Angelonia_flower_break_virus	0.93299	0.477273	0.673913	0.586957	NA
Kitrinoviricota	Tolucaviricetes	Tolivirales	Tombusviridae	Alphacarmovirus	Nootka_lupine_vein_clearing_virus	0.93299	0.477273	0.673913	0.586957	NA
Kitrinoviricota	Tolucaviricetes	Tolivirales	Tombusviridae	Alphacarmovirus	Adonis_mosaic_virus	0.93299	0.477273	0.673913	0.586957	NA
Kitrinoviricota	Tolucaviricetes	Tolivirales	Tombusviridae	Alphacarmovirus	Calibrachoa_mottle_virus	0.93299	0.477273	0.673913	0.586957	NA
Kitrinoviricota	Tolucaviricetes	Tolivirales	Tombusviridae	Alphanecrovirus	Potato_necrosis_virus	0.93299	0.477273	0.673913	0.586957	NA
Kitrinoviricota	Tolucaviricetes	Tolivirales	Tombusviridae	Alphanecrovirus	Olive_mild_mosaic_virus	0.93299	0.477273	0.673913	0.586957	NA
Kitrinoviricota	Tolucaviricetes	Tolivirales	Tombusviridae	Aureusvirus	Yam_spherical_virus	0.93299	0.477273	0.673913	0.586957	NA
Kitrinoviricota	Tolucaviricetes	Tolivirales	Tombusviridae	Aureusvirus	Maize_white_line_mosaic_virus	0.93299	0.477273	0.673913	0.586957	NA
Kitrinoviricota	Tolucaviricetes	Tolivirales	Tombusviridae	Aureusvirus	Elderberry_aureusvirus_1	0.93299	0.477273	0.673913	0.586957	NA
Kitrinoviricota	Tolucaviricetes	Tolivirales	Tombusviridae	Betacarmovirus	Japanese_iris_necrotic_ring_virus	0.93299	0.477273	0.673913	0.586957	NA
Kitrinoviricota	Tolucaviricetes	Tolivirales	Tombusviridae	Gammacarmovirus	Pea_stem_necrosis_virus	0.93299	0.477273	0.673913	0.586957	NA
Kitrinoviricota	Tolucaviricetes	Tolivirales	Tombusviridae	Gammacarmovirus	Cowpea_mottle_virus	0.93299	0.477273	0.673913	0.586957	NA
Kitrinoviricota	Tolucaviricetes	Tolivirales	Tombusviridae	Gammacarmovirus	Soybean_yellow_mottle_mosaic_virus	0.93299	0.477273	0.673913	0.586957	NA
Kitrinoviricota	Tolucaviricetes	Tolivirales	Tombusviridae	Luteovirus	Apple_luteovirus_1	0.93299	0.477273	0.673913	0.586957	NA
Kitrinoviricota	Tolucaviricetes	Tolivirales	Tombusviridae	Luteovirus	Apple-associated_luteovirus	0.93299	0.477273	0.673913	0.586957	NA
Kitrinoviricota	Tolucaviricetes	Tolivirales	Tombusviridae	Luteovirus	Barley_yellow_dwarf_virus_kerII	0.93299	0.477273	0.673913	0.586957	NA
Kitrinoviricota	Tolucaviricetes	Tolivirales	Tombusviridae	Luteovirus	Rose_spring_dwarf-associated_virus	0.93299	0.477273	0.673913	0.586957	NA
Kitrinoviricota	Tolucaviricetes	Tolivirales	Tombusviridae	Luteovirus	Cherry_associated_luteovirus	0.93299	0.477273	0.673913	0.586957	NA
Kitrinoviricota	Tolucaviricetes	Tolivirales	Tombusviridae	Luteovirus	Nectarine_stem_pitting_associated_virus	0.93299	0.477273	0.673913	0.586957	NA
Kitrinoviricota	Tolucaviricetes	Tolivirales	Tombusviridae	Macanavirus	Furcraea_necrotic_streak_virus	0.93299	0.477273	0.673913	0.586957	NA
Kitrinoviricota	Tolucaviricetes	Tolivirales	Tombusviridae	Panicovirus	Thin_paspalum_asymptomatic_virus	0.93299	0.477273	0.673913	0.586957	NA
Kitrinoviricota	Tolucaviricetes	Tolivirales	Tombusviridae	Panicovirus	Bermuda_grass_latent_virus	0.93299	0.477273	0.673913	0.586957	NA
Kitrinoviricota	Tolucaviricetes	Tolivirales	Tombusviridae	Panicovirus	Cocksfoot_mild_mosaic_virus	0.93299	0.477273	0.673913	0.586957	NA
Kitrinoviricota	Tolucaviricetes	Tolivirales	Tombusviridae	Pelarspovirus	Jasmine_virus_H	0.93299	0.477273	0.673913	0.586957	NA
Kitrinoviricota	Tolucaviricetes	Tolivirales	Tombusviridae	Pelarspovirus	Pelargonium_ringspot_virus	0.93299	0.477273	0.673913	0.586957	NA
Kitrinoviricota	Tolucaviricetes	Tolivirales	Tombusviridae	Pelarspovirus	Rosa_rugosa_leaf_distortion_virus	0.93299	0.477273	0.673913	0.586957	NA
Kitrinoviricota	Tolucaviricetes	Tolivirales	Tombusviridae	Pelarspovirus	Clematis_chlorotic_mottle_virus	0.93299	0.477273	0.673913	0.586957	NA
Kitrinoviricota	Tolucaviricetes	Tolivirales	Tombusviridae	Pelarspovirus	Pelargonium_line_pattern_virus	0.93299	0.477273	0.673913	0.586957	NA
Kitrinoviricota	Tolucaviricetes	Tolivirales	Tombusviridae	Pelarspovirus	Elderberry_latent_virus	0.93299	0.477273	0.673913	0.586957	NA
Kitrinoviricota	Tolucaviricetes	Tolivirales	Tombusviridae	Tombusvirus	Eggplant_mottled_crinkle_virus	0.93299	0.477273	0.673913	0.586957	NA
Kitrinoviricota	Tolucaviricetes	Tolivirales	Tombusviridae	Tombusvirus	Moroccan_pepper_virus	0.93299	0.477273	0.673913	0.586957	NA
Kitrinoviricota	Tolucaviricetes	Tolivirales	Tombusviridae	Tombusvirus	Pelargonium_leaf_curl_virus	0.93299	0.477273	0.673913	0.586957	NA
Kitrinoviricota	Tolucaviricetes	Tolivirales	Tombusviridae	Umbravirus	Ethiopian_tobacco_bushy_top_virus	0.93299	0.477273	0.673913	0.586957	NA
Kitrinoviricota	Tolucaviricetes	Tolivirales	Tombusviridae	Umbravirus	Carrot_mottle_virus	0.93299	0.477273	0.673913	0.586957	NA
Kitrinoviricota	Tolucaviricetes	Tolivirales	Tombusviridae	Umbravirus	Patrinia_mild_mottle_virus	0.93299	0.477273	0.673913	0.586957	NA
Kitrinoviricota	Tolucaviricetes	Tolivirales	Tombusviridae	Umbravirus	Ixeridium_yellow_mottle_virus_2	0.93299	0.477273	0.673913	0.586957	NA
Kitrinoviricota	Tolucaviricetes	Tolivirales	Tombusviridae	Umbravirus	Opium_poppy_mosaic_virus	0.93299	0.477273	0.673913	0.586957	NA
Kitrinoviricota	Tolucaviricetes	Tolivirales	Tombusviridae	Umbravirus	Pea_enation_mosaic_virus_2	0.93299	0.477273	0.673913	0.586957	NA
Kitrinoviricota	Tolucaviricetes	Tolivirales	Tombusviridae	Zeavirus	Maize_necrotic_streak_virus	0.93299	0.477273	0.673913	0.586957	NA
Kitrinoviricota	Tolucaviricetes	Tolivirales	Tombusviridae	NA	Trailing_lespedeza_virus_1	0.93299	0.477273	0.673913	0.586957	NA
Kitrinoviricota	Tolucaviricetes	Tolivirales	Tombusviridae	NA	Gompholobium_virus_A	0.93299	0.477273	0.673913	0.586957	NA
Kitrinoviricota	Tolucaviricetes	Tolivirales	Tombusviridae	NA	Rice_virus_A	0.93299	0.477273	0.673913	0.586957	NA
Lenarviricota	Amabiliviricetes	Wolframvirales	Narnaviridae	Narnavirus	Grapevine_associated_narnavirus-1	0.851852	NA	NA	NA	NA
Lenarviricota	Amabiliviricetes	Wolframvirales	Narnaviridae	Narnavirus	Fusarium_poae_narnavirus_1	0.851852	NA	NA	NA	NA
Lenarviricota	Amabiliviricetes	Wolframvirales	Narnaviridae	Narnavirus	Fusarium_poae_narnavirus_2	0.851852	NA	NA	NA	NA
Lenarviricota	Amabiliviricetes	Wolframvirales	Narnaviridae	NA	Phytophthora_infestans_RNA_virus_4	0.851852	NA	NA	NA	NA
Lenarviricota	Amabiliviricetes	Wolframvirales	Narnaviridae	NA	Neofusicoccum_luteum_mitovirus_1	0.851852	NA	NA	NA	NA
Lenarviricota	Amabiliviricetes	Wolframvirales	Narnaviridae	NA	Penicillium_digitatum_narna-like_virus_1	0.851852	NA	NA	NA	NA
Lenarviricota	Howeltoviricetes	Cryppavirales	Mitoviridae	Mitovirus	Ophiostoma_mitovirus_3a	0.851852	0.97619	0.97619	0.97619	0.97619
Lenarviricota	Howeltoviricetes	Cryppavirales	Mitoviridae	Mitovirus	Fusarium_poae_mitovirus_4	0.851852	0.97619	0.97619	0.97619	0.97619
Lenarviricota	Howeltoviricetes	Cryppavirales	Mitoviridae	Mitovirus	Botrytis_cinerea_mitovirus_1	0.851852	0.97619	0.97619	0.97619	0.97619
Lenarviricota	Howeltoviricetes	Cryppavirales	Mitoviridae	Mitovirus	Sclerotinia_sclerotiorum_mitovirus_3	0.851852	0.97619	0.97619	0.97619	0.97619
Lenarviricota	Howeltoviricetes	Cryppavirales	Mitoviridae	Mitovirus	Cronartium_ribicola_mitovirus_1	0.851852	0.97619	0.97619	0.97619	0.97619
Lenarviricota	Howeltoviricetes	Cryppavirales	Mitoviridae	Mitovirus	Cronartium_ribicola_mitovirus_3	0.851852	0.97619	0.97619	0.97619	0.97619
Lenarviricota	Howeltoviricetes	Cryppavirales	Mitoviridae	Mitovirus	Cronartium_ribicola_mitovirus_4	0.851852	0.97619	0.97619	0.97619	0.97619
Lenarviricota	Howeltoviricetes	Cryppavirales	Mitoviridae	Mitovirus	Cronartium_ribicola_mitovirus_5	0.851852	0.97619	0.97619	0.97619	0.97619
Lenarviricota	Howeltoviricetes	Cryppavirales	Mitoviridae	Mitovirus	Sclerotinia_sclerotiorum_mitovirus_2	0.851852	0.97619	0.97619	0.97619	0.97619
Lenarviricota	Howeltoviricetes	Cryppavirales	Mitoviridae	Mitovirus	Gigaspora_margarita_mitovirus_3	0.851852	0.97619	0.97619	0.97619	0.97619
Lenarviricota	Howeltoviricetes	Cryppavirales	Mitoviridae	Mitovirus	Tuber_aestivum_mitovirus	0.851852	0.97619	0.97619	0.97619	0.97619
Lenarviricota	Howeltoviricetes	Cryppavirales	Mitoviridae	Mitovirus	Gigaspora_margarita_mitovirus_4	0.851852	0.97619	0.97619	0.97619	0.97619
Lenarviricota	Howeltoviricetes	Cryppavirales	Mitoviridae	Mitovirus	Rhizoctonia_mitovirus_1	0.851852	0.97619	0.97619	0.97619	0.97619
Lenarviricota	Howeltoviricetes	Cryppavirales	Mitoviridae	Mitovirus	Rhizoctonia_oryzae-sativae_mitovirus_1	0.851852	0.97619	0.97619	0.97619	0.97619
Lenarviricota	Howeltoviricetes	Cryppavirales	Mitoviridae	Mitovirus	Binucleate_Rhizoctonia_mitovirus_K1	0.851852	0.97619	0.97619	0.97619	0.97619
Lenarviricota	Howeltoviricetes	Cryppavirales	Mitoviridae	Mitovirus	Rhizophagus_sp._RF1_mitovirus	0.851852	0.97619	0.97619	0.97619	0.97619
Lenarviricota	Howeltoviricetes	Cryppavirales	Mitoviridae	Mitovirus	Clitocybe_odora_virus	0.851852	0.97619	0.97619	0.97619	0.97619
Lenarviricota	Howeltoviricetes	Cryppavirales	Mitoviridae	Mitovirus	Rhizophagus_irregularis_mitovirus_1	0.851852	0.97619	0.97619	0.97619	0.97619
Lenarviricota	Howeltoviricetes	Cryppavirales	Mitoviridae	Mitovirus	Rhizophagus_diaphanum_mitovirus_1	0.851852	0.97619	0.97619	0.97619	0.97619
Lenarviricota	Howeltoviricetes	Cryppavirales	Mitoviridae	Mitovirus	Chenopodium_quinoa_mitovirus_1	0.851852	0.97619	0.97619	0.97619	0.97619
Lenarviricota	Howeltoviricetes	Cryppavirales	Mitoviridae	Mitovirus	Gigaspora_margarita_mitovirus_1	0.851852	0.97619	0.97619	0.97619	0.97619
Lenarviricota	Howeltoviricetes	Cryppavirales	Mitoviridae	Mitovirus	Gigaspora_margarita_mitovirus_2	0.851852	0.97619	0.97619	0.97619	0.97619
Lenarviricota	Howeltoviricetes	Cryppavirales	Mitoviridae	Mitovirus	Ocimum_basilicum_RNA_virus_2	0.851852	0.97619	0.97619	0.97619	0.97619
Lenarviricota	Howeltoviricetes	Cryppavirales	Mitoviridae	Mitovirus	Erysiphe_necator_mitovirus_1	0.851852	0.97619	0.97619	0.97619	0.97619
Lenarviricota	Howeltoviricetes	Cryppavirales	Mitoviridae	Mitovirus	Erysiphe_necator_mitovirus_3	0.851852	0.97619	0.97619	0.97619	0.97619
Lenarviricota	Howeltoviricetes	Cryppavirales	Mitoviridae	Mitovirus	Erysiphe_necator_mitovirus_2	0.851852	0.97619	0.97619	0.97619	0.97619
Lenarviricota	Howeltoviricetes	Cryppavirales	Mitoviridae	Mitovirus	Cronartium_ribicola_mitovirus_2	0.851852	0.97619	0.97619	0.97619	0.97619
Lenarviricota	Howeltoviricetes	Cryppavirales	Mitoviridae	Mitovirus	Botrytis_cinerea_mitovirus_3	0.851852	0.97619	0.97619	0.97619	0.97619
Lenarviricota	Howeltoviricetes	Cryppavirales	Mitoviridae	Mitovirus	Fusarium_poae_mitovirus_3	0.851852	0.97619	0.97619	0.97619	0.97619
Lenarviricota	Howeltoviricetes	Cryppavirales	Mitoviridae	Mitovirus	Alternaria_arborescens_mitovirus_1	0.851852	0.97619	0.97619	0.97619	0.97619
Lenarviricota	Howeltoviricetes	Cryppavirales	Mitoviridae	Mitovirus	Sclerotinia_sclerotiorum_mitovirus_6	0.851852	0.97619	0.97619	0.97619	0.97619
Lenarviricota	Howeltoviricetes	Cryppavirales	Mitoviridae	Mitovirus	Sclerotinia_sclerotiorum_mitovirus_1_HC025	0.851852	0.97619	0.97619	0.97619	0.97619
Lenarviricota	Howeltoviricetes	Cryppavirales	Mitoviridae	Mitovirus	Fusarium_coeruleum_mitovirus_1	0.851852	0.97619	0.97619	0.97619	0.97619
Lenarviricota	Howeltoviricetes	Cryppavirales	Mitoviridae	Mitovirus	Gremmeniella_abietina_mitochondrial_RNA_virus_S2	0.851852	0.97619	0.97619	0.97619	0.97619
Lenarviricota	Howeltoviricetes	Cryppavirales	Mitoviridae	Mitovirus	Thielaviopsis_basicola_mitovirus	0.851852	0.97619	0.97619	0.97619	0.97619
Lenarviricota	Howeltoviricetes	Cryppavirales	Mitoviridae	Mitovirus	Fusarium_globosum_mitovirus_1	0.851852	0.97619	0.97619	0.97619	0.97619
Lenarviricota	Howeltoviricetes	Cryppavirales	Mitoviridae	Mitovirus	Fusarium_poae_mitovirus_1	0.851852	0.97619	0.97619	0.97619	0.97619
Lenarviricota	Howeltoviricetes	Cryppavirales	Mitoviridae	Mitovirus	Botrytis_cinerea_mitovirus_2	0.851852	0.97619	0.97619	0.97619	0.97619
Lenarviricota	Howeltoviricetes	Cryppavirales	Mitoviridae	Mitovirus	Fusarium_poae_mitovirus_2	0.851852	0.97619	0.97619	0.97619	0.97619
Lenarviricota	Howeltoviricetes	Cryppavirales	Mitoviridae	Mitovirus	Leptosphaeria_biglobosa_mitovirus_1	0.851852	0.97619	0.97619	0.97619	0.97619
Lenarviricota	Howeltoviricetes	Cryppavirales	Mitoviridae	Mitovirus	Botrytis_cinerea_mitovirus_4	0.851852	0.97619	0.97619	0.97619	0.97619
Lenarviricota	Howeltoviricetes	Cryppavirales	Mitoviridae	Mitovirus	Rhizophagus_diaphanum_mitovirus_2	0.851852	0.97619	0.97619	0.97619	0.97619
Lenarviricota	Miaviricetes	Ourlivirales	Botourmiaviridae	Botoulivirus	Botrytis_ourmia-like_virus	0.851852	NA	NA	NA	NA
Lenarviricota	Miaviricetes	Ourlivirales	Botourmiaviridae	Magoulivirus	Magnaporthe_oryzae_ourmia-like_virus	0.851852	NA	NA	NA	NA
Lenarviricota	Miaviricetes	Ourlivirales	Botourmiaviridae	Ourmiavirus	Cassava_virus_C	0.851852	NA	NA	NA	NA
Lenarviricota	Miaviricetes	Ourlivirales	Botourmiaviridae	Ourmiavirus	Ourmia_melon_virus	0.851852	NA	NA	NA	NA
Lenarviricota	Miaviricetes	Ourlivirales	Botourmiaviridae	Ourmiavirus	Epirus_cherry_virus	0.851852	NA	NA	NA	NA
Lenarviricota	Miaviricetes	Ourlivirales	Botourmiaviridae	Penoulivirus	Phomopsis_longicolla_RNA_virus_1	0.851852	NA	NA	NA	NA
Negarnaviricota	Chunqiuviricetes	Muvirales	Qinviridae	Yingvirus	Shahe_qinvirus-like_virus_1	0.998433	NA	NA	NA	NA
Negarnaviricota	Chunqiuviricetes	Muvirales	Qinviridae	Yingvirus	Wenzhou_qinvirus-like_virus_1	0.998433	NA	NA	NA	NA
Negarnaviricota	Chunqiuviricetes	Muvirales	Qinviridae	Yingvirus	Beihai_sesarmid_crab_virus_4	0.998433	NA	NA	NA	NA
Negarnaviricota	Chunqiuviricetes	Muvirales	Qinviridae	Yingvirus	Wuhan_insect_virus_15	0.998433	NA	NA	NA	NA
Negarnaviricota	Chunqiuviricetes	Muvirales	Qinviridae	Yingvirus	Hubei_qinvirus-like_virus_1	0.998433	NA	NA	NA	NA
Negarnaviricota	Chunqiuviricetes	Muvirales	Qinviridae	Yingvirus	Wenzhou_qinvirus-like_virus_2	0.998433	NA	NA	NA	NA
Negarnaviricota	Chunqiuviricetes	Muvirales	Qinviridae	Yingvirus	Sanxia_Qinvirus-like_virus_1	0.998433	NA	NA	NA	NA
Negarnaviricota	Chunqiuviricetes	Muvirales	Qinviridae	Yingvirus	Xinzhou_nematode_virus_3	0.998433	NA	NA	NA	NA
Negarnaviricota	Ellioviricetes	Bunyavirales	Arenaviridae	Antennavirus	Wenling_frogfish_arenavirus_2	0.998433	1	0.979522	0.969283	NA
Negarnaviricota	Ellioviricetes	Bunyavirales	Arenaviridae	Antennavirus	Wenling_frogfish_arenavirus_1	0.998433	1	0.979522	0.969283	NA
Negarnaviricota	Ellioviricetes	Bunyavirales	Arenaviridae	Arenavirus	Mopeia_Lassa_virus_reassortant_29	0.998433	1	0.979522	0.969283	NA
Negarnaviricota	Ellioviricetes	Bunyavirales	Arenaviridae	Hartmanivirus	Veterinary_Pathology_Zurich_virus_1	0.998433	1	0.979522	0.969283	NA
Negarnaviricota	Ellioviricetes	Bunyavirales	Arenaviridae	Hartmanivirus	Old_schoolhouse_virus_1	0.998433	1	0.979522	0.969283	NA
Negarnaviricota	Ellioviricetes	Bunyavirales	Arenaviridae	Hartmanivirus	Dante_Muikkunen_virus_1	0.998433	1	0.979522	0.969283	NA
Negarnaviricota	Ellioviricetes	Bunyavirales	Arenaviridae	Mammarenavirus	Souris_virus	0.998433	1	0.979522	0.969283	1
Negarnaviricota	Ellioviricetes	Bunyavirales	Arenaviridae	Mammarenavirus	Chapare_mammarenavirus	0.998433	1	0.979522	0.969283	1
Negarnaviricota	Ellioviricetes	Bunyavirales	Arenaviridae	Mammarenavirus	Lunk_virus_NKS-1	0.998433	1	0.979522	0.969283	1
Negarnaviricota	Ellioviricetes	Bunyavirales	Arenaviridae	Mammarenavirus	Arenaviridae_sp._13ZR68	0.998433	1	0.979522	0.969283	1
Negarnaviricota	Ellioviricetes	Bunyavirales	Arenaviridae	Mammarenavirus	Okahandja_mammarenavirus	0.998433	1	0.979522	0.969283	1
Negarnaviricota	Ellioviricetes	Bunyavirales	Arenaviridae	Mammarenavirus	Mariental_mammarenavirus	0.998433	1	0.979522	0.969283	1
Negarnaviricota	Ellioviricetes	Bunyavirales	Arenaviridae	Mammarenavirus	Merino_Walk_mammarenavirus	0.998433	1	0.979522	0.969283	1
Negarnaviricota	Ellioviricetes	Bunyavirales	Arenaviridae	Mammarenavirus	Lujo_mammarenavirus	0.998433	1	0.979522	0.969283	1
Negarnaviricota	Ellioviricetes	Bunyavirales	Arenaviridae	Mammarenavirus	Apore_mammarenavirus	0.998433	1	0.979522	0.969283	1
Negarnaviricota	Ellioviricetes	Bunyavirales	Arenaviridae	Mammarenavirus	Luna_mammarenavirus	0.998433	1	0.979522	0.969283	1
Negarnaviricota	Ellioviricetes	Bunyavirales	Arenaviridae	Mammarenavirus	Loei_River_mammarenavirus	0.998433	1	0.979522	0.969283	1
Negarnaviricota	Ellioviricetes	Bunyavirales	Arenaviridae	Mammarenavirus	Gairo_mammarenavirus	0.998433	1	0.979522	0.969283	1
Negarnaviricota	Ellioviricetes	Bunyavirales	Arenaviridae	Mammarenavirus	Wenzhou_mammarenavirus	0.998433	1	0.979522	0.969283	1
Negarnaviricota	Ellioviricetes	Bunyavirales	Arenaviridae	Mammarenavirus	Ryukyu_mammarenavirus	0.998433	1	0.979522	0.969283	1
Negarnaviricota	Ellioviricetes	Bunyavirales	Arenaviridae	Mammarenavirus	Whitewater_Arroyo_mammarenavirus	0.998433	1	0.979522	0.969283	1
Negarnaviricota	Ellioviricetes	Bunyavirales	Arenaviridae	Mammarenavirus	Bear_Canyon_mammarenavirus	0.998433	1	0.979522	0.969283	1
Negarnaviricota	Ellioviricetes	Bunyavirales	Arenaviridae	Mammarenavirus	Machupo_mammarenavirus	0.998433	1	0.979522	0.969283	1
Negarnaviricota	Ellioviricetes	Bunyavirales	Arenaviridae	Mammarenavirus	Xapuri_virus	0.998433	1	0.979522	0.969283	1
Negarnaviricota	Ellioviricetes	Bunyavirales	Arenaviridae	Mammarenavirus	Tamiami_mammarenavirus	0.998433	1	0.979522	0.969283	1
Negarnaviricota	Ellioviricetes	Bunyavirales	Arenaviridae	Mammarenavirus	Pirital_mammarenavirus	0.998433	1	0.979522	0.969283	1
Negarnaviricota	Ellioviricetes	Bunyavirales	Arenaviridae	Mammarenavirus	Pichinde_virus	0.998433	1	0.979522	0.969283	1
Negarnaviricota	Ellioviricetes	Bunyavirales	Arenaviridae	Mammarenavirus	Allpahuayo_mammarenavirus	0.998433	1	0.979522	0.969283	1
Negarnaviricota	Ellioviricetes	Bunyavirales	Arenaviridae	Mammarenavirus	Lymphocytic_choriomeningitis_mammarenavirus	0.998433	1	0.979522	0.969283	1
Negarnaviricota	Ellioviricetes	Bunyavirales	Arenaviridae	Reptarenavirus	University_of_Helsinki_virus	0.998433	1	0.979522	0.969283	NA
Negarnaviricota	Ellioviricetes	Bunyavirales	Arenaviridae	Reptarenavirus	University_of_Giessen_virus	0.998433	1	0.979522	0.969283	NA
Negarnaviricota	Ellioviricetes	Bunyavirales	Arenaviridae	Reptarenavirus	Golden_Gate_virus	0.998433	1	0.979522	0.969283	NA
Negarnaviricota	Ellioviricetes	Bunyavirales	Arenaviridae	Reptarenavirus	ROUT_virus	0.998433	1	0.979522	0.969283	NA
Negarnaviricota	Ellioviricetes	Bunyavirales	Arenaviridae	Reptarenavirus	CAS_virus	0.998433	1	0.979522	0.969283	NA
Negarnaviricota	Ellioviricetes	Bunyavirales	Arenaviridae	NA	Morogoro_mammarenavirus	0.998433	1	0.979522	0.969283	NA
Negarnaviricota	Ellioviricetes	Bunyavirales	Cruliviridae	Lincruvirus	Wenling_crustacean_virus_9	0.998433	NA	0.979522	0.969283	NA
Negarnaviricota	Ellioviricetes	Bunyavirales	Fimoviridae	Emaravirus	Emaravirus_cajani	0.998433	NA	0.979522	0.969283	NA
Negarnaviricota	Ellioviricetes	Bunyavirales	Fimoviridae	Emaravirus	European_mountain_ash_ringspot-associated_virus	0.998433	NA	0.979522	0.969283	NA
Negarnaviricota	Ellioviricetes	Bunyavirales	Fimoviridae	Emaravirus	Emaravirus_fici	0.998433	NA	0.979522	0.969283	NA
Negarnaviricota	Ellioviricetes	Bunyavirales	Fimoviridae	Emaravirus	Emaravirus_cordylinae	0.998433	NA	0.979522	0.969283	NA
Negarnaviricota	Ellioviricetes	Bunyavirales	Fimoviridae	Emaravirus	Emaravirus_idaeobati	0.998433	NA	0.979522	0.969283	NA
Negarnaviricota	Ellioviricetes	Bunyavirales	Fimoviridae	Emaravirus	Actinidia_chlorotic_ringspot-associated_virus	0.998433	NA	0.979522	0.969283	NA
Negarnaviricota	Ellioviricetes	Bunyavirales	Fimoviridae	Emaravirus	Emaravirus_rosae	0.998433	NA	0.979522	0.969283	NA
Negarnaviricota	Ellioviricetes	Bunyavirales	Fimoviridae	Emaravirus	Emaravirus_toordali	0.998433	NA	0.979522	0.969283	NA
Negarnaviricota	Ellioviricetes	Bunyavirales	Fimoviridae	Emaravirus	Emaravirus_tritici	0.998433	NA	0.979522	0.969283	NA
Negarnaviricota	Ellioviricetes	Bunyavirales	Fimoviridae	Emaravirus	Emaravirus_kiwii	0.998433	NA	0.979522	0.969283	NA
Negarnaviricota	Ellioviricetes	Bunyavirales	Hantaviridae	Actinovirus	Perch_actinovirus	0.998433	0.965517	0.979522	0.969283	NA
Negarnaviricota	Ellioviricetes	Bunyavirales	Hantaviridae	Loanvirus	Brno_virus	0.998433	0.965517	0.979522	0.969283	NA
Negarnaviricota	Ellioviricetes	Bunyavirales	Hantaviridae	Mobatvirus	Laibin_virus	0.998433	0.965517	0.979522	0.969283	NA
Negarnaviricota	Ellioviricetes	Bunyavirales	Hantaviridae	Mobatvirus	Nova_virus	0.998433	0.965517	0.979522	0.969283	NA
Negarnaviricota	Ellioviricetes	Bunyavirales	Hantaviridae	Mobatvirus	Quezon_virus	0.998433	0.965517	0.979522	0.969283	NA
Negarnaviricota	Ellioviricetes	Bunyavirales	Hantaviridae	Orthohantavirus	Asikkala_orthohantavirus	0.998433	0.965517	0.979522	0.969283	0.954545
Negarnaviricota	Ellioviricetes	Bunyavirales	Hantaviridae	Orthohantavirus	Hantaan_orthohantavirus	0.998433	0.965517	0.979522	0.969283	0.954545
Negarnaviricota	Ellioviricetes	Bunyavirales	Hantaviridae	Orthohantavirus	Puumala_orthohantavirus	0.998433	0.965517	0.979522	0.969283	0.954545
Negarnaviricota	Ellioviricetes	Bunyavirales	Hantaviridae	Orthohantavirus	Jeju_virus	0.998433	0.965517	0.979522	0.969283	0.954545
Negarnaviricota	Ellioviricetes	Bunyavirales	Hantaviridae	Orthohantavirus	Bruges_virus	0.998433	0.965517	0.979522	0.969283	0.954545
Negarnaviricota	Ellioviricetes	Bunyavirales	Hantaviridae	Orthohantavirus	Maporal_virus	0.998433	0.965517	0.979522	0.969283	0.954545
Negarnaviricota	Ellioviricetes	Bunyavirales	Hantaviridae	Orthohantavirus	Anjozorobe_virus	0.998433	0.965517	0.979522	0.969283	0.954545
Negarnaviricota	Ellioviricetes	Bunyavirales	Hantaviridae	Orthohantavirus	Fugong_virus	0.998433	0.965517	0.979522	0.969283	0.954545
Negarnaviricota	Ellioviricetes	Bunyavirales	Hantaviridae	Orthohantavirus	Kenkeme_virus	0.998433	0.965517	0.979522	0.969283	0.954545
Negarnaviricota	Ellioviricetes	Bunyavirales	Hantaviridae	Orthohantavirus	Eothenomys_miletus_hantavirus_LX309	0.998433	0.965517	0.979522	0.969283	0.954545
Negarnaviricota	Ellioviricetes	Bunyavirales	Hantaviridae	Orthohantavirus	Sangassou_orthohantavirus	0.998433	0.965517	0.979522	0.969283	0.954545
Negarnaviricota	Ellioviricetes	Bunyavirales	Hantaviridae	Orthohantavirus	Montano_orthohantavirus	0.998433	0.965517	0.979522	0.969283	0.954545
Negarnaviricota	Ellioviricetes	Bunyavirales	Hantaviridae	Orthohantavirus	Bowe_virus	0.998433	0.965517	0.979522	0.969283	0.954545
Negarnaviricota	Ellioviricetes	Bunyavirales	Hantaviridae	Orthohantavirus	Bayou_orthohantavirus	0.998433	0.965517	0.979522	0.969283	0.954545
Negarnaviricota	Ellioviricetes	Bunyavirales	Hantaviridae	Orthohantavirus	Tatenale_orthohantavirus	0.998433	0.965517	0.979522	0.969283	0.954545
Negarnaviricota	Ellioviricetes	Bunyavirales	Hantaviridae	Orthohantavirus	Khabarovsk_orthohantavirus	0.998433	0.965517	0.979522	0.969283	0.954545
Negarnaviricota	Ellioviricetes	Bunyavirales	Hantaviridae	Orthohantavirus	Seoul_orthohantavirus	0.998433	0.965517	0.979522	0.969283	0.954545
Negarnaviricota	Ellioviricetes	Bunyavirales	Hantaviridae	Orthohantavirus	Dobrava-Belgrade_orthohantavirus	0.998433	0.965517	0.979522	0.969283	0.954545
Negarnaviricota	Ellioviricetes	Bunyavirales	Hantaviridae	Orthohantavirus	Rockport_virus	0.998433	0.965517	0.979522	0.969283	0.954545
Negarnaviricota	Ellioviricetes	Bunyavirales	Hantaviridae	Orthohantavirus	Cao_Bang_orthohantavirus	0.998433	0.965517	0.979522	0.969283	0.954545
Negarnaviricota	Ellioviricetes	Bunyavirales	Hantaviridae	Orthohantavirus	Robina_orthohantavirus	0.998433	0.965517	0.979522	0.969283	0.954545
Negarnaviricota	Ellioviricetes	Bunyavirales	Hantaviridae	Orthohantavirus	Cano_Delgadito_orthohantavirus	0.998433	0.965517	0.979522	0.969283	0.954545
Negarnaviricota	Ellioviricetes	Bunyavirales	Hantaviridae	Thottimvirus	Thottopalayam_virus	0.998433	0.965517	0.979522	0.969283	NA
Negarnaviricota	Ellioviricetes	Bunyavirales	Hantaviridae	Thottimvirus	Imjin_virus	0.998433	0.965517	0.979522	0.969283	NA
Negarnaviricota	Ellioviricetes	Bunyavirales	Leishbuviridae	Shilevirus	Leptomonas_moramango_leishbunyavirus	0.998433	NA	0.979522	0.969283	NA
Negarnaviricota	Ellioviricetes	Bunyavirales	Mypoviridae	Hubavirus	Hubei_myriapoda_virus_5	0.998433	NA	0.979522	0.969283	NA
Negarnaviricota	Ellioviricetes	Bunyavirales	Nairoviridae	Orthonairovirus	Kasokero_virus	0.998433	1	0.979522	0.969283	1
Negarnaviricota	Ellioviricetes	Bunyavirales	Nairoviridae	Orthonairovirus	Tofla_virus	0.998433	1	0.979522	0.969283	1
Negarnaviricota	Ellioviricetes	Bunyavirales	Nairoviridae	Orthonairovirus	Avalon_virus	0.998433	1	0.979522	0.969283	1
Negarnaviricota	Ellioviricetes	Bunyavirales	Nairoviridae	Orthonairovirus	Huangpi_Tick_Virus_1	0.998433	1	0.979522	0.969283	1
Negarnaviricota	Ellioviricetes	Bunyavirales	Nairoviridae	Orthonairovirus	Great_Saltee_virus	0.998433	1	0.979522	0.969283	1
Negarnaviricota	Ellioviricetes	Bunyavirales	Nairoviridae	Orthonairovirus	Tunis_virus	0.998433	1	0.979522	0.969283	1
Negarnaviricota	Ellioviricetes	Bunyavirales	Nairoviridae	Orthonairovirus	Yogue_virus	0.998433	1	0.979522	0.969283	1
Negarnaviricota	Ellioviricetes	Bunyavirales	Nairoviridae	Orthonairovirus	Thiafora_orthonairovirus	0.998433	1	0.979522	0.969283	1
Negarnaviricota	Ellioviricetes	Bunyavirales	Nairoviridae	Orthonairovirus	Farallon_virus	0.998433	1	0.979522	0.969283	1
Negarnaviricota	Ellioviricetes	Bunyavirales	Nairoviridae	Orthonairovirus	Leopards_Hill_virus	0.998433	1	0.979522	0.969283	1
Negarnaviricota	Ellioviricetes	Bunyavirales	Nairoviridae	Orthonairovirus	Crimean-Congo_hemorrhagic_fever_orthonairovirus	0.998433	1	0.979522	0.969283	1
Negarnaviricota	Ellioviricetes	Bunyavirales	Nairoviridae	Orthonairovirus	Hazara_virus	0.998433	1	0.979522	0.969283	1
Negarnaviricota	Ellioviricetes	Bunyavirales	Nairoviridae	Orthonairovirus	Tacheng_Tick_Virus_1	0.998433	1	0.979522	0.969283	1
Negarnaviricota	Ellioviricetes	Bunyavirales	Nairoviridae	Orthonairovirus	Estero_Real_virus	0.998433	1	0.979522	0.969283	1
Negarnaviricota	Ellioviricetes	Bunyavirales	Nairoviridae	Orthonairovirus	Nairobi_sheep_disease_virus	0.998433	1	0.979522	0.969283	1
Negarnaviricota	Ellioviricetes	Bunyavirales	Nairoviridae	Orthonairovirus	Wenzhou_Tick_Virus	0.998433	1	0.979522	0.969283	1
Negarnaviricota	Ellioviricetes	Bunyavirales	Nairoviridae	Orthonairovirus	Clo_Mor_virus	0.998433	1	0.979522	0.969283	1
Negarnaviricota	Ellioviricetes	Bunyavirales	Nairoviridae	Orthonairovirus	Keterah_virus	0.998433	1	0.979522	0.969283	1
Negarnaviricota	Ellioviricetes	Bunyavirales	Nairoviridae	Orthonairovirus	Burana_virus	0.998433	1	0.979522	0.969283	1
Negarnaviricota	Ellioviricetes	Bunyavirales	Nairoviridae	Orthonairovirus	Artashat_orthonairovirus	0.998433	1	0.979522	0.969283	1
Negarnaviricota	Ellioviricetes	Bunyavirales	Nairoviridae	Orthonairovirus	Chim_orthonairovirus	0.998433	1	0.979522	0.969283	1
Negarnaviricota	Ellioviricetes	Bunyavirales	Nairoviridae	Orthonairovirus	Qalyub_orthonairovirus	0.998433	1	0.979522	0.969283	1
Negarnaviricota	Ellioviricetes	Bunyavirales	Nairoviridae	Shaspivirus	Shayang_Spider_Virus_1	0.998433	1	0.979522	0.969283	NA
Negarnaviricota	Ellioviricetes	Bunyavirales	Nairoviridae	Striwavirus	Sanxia_Water_Strider_Virus_1	0.998433	1	0.979522	0.969283	NA
Negarnaviricota	Ellioviricetes	Bunyavirales	Peribunyaviridae	Herbevirus	Tai_virus	0.998433	0.985294	0.979522	0.969283	NA
Negarnaviricota	Ellioviricetes	Bunyavirales	Peribunyaviridae	Herbevirus	Kibale_virus	0.998433	0.985294	0.979522	0.969283	NA
Negarnaviricota	Ellioviricetes	Bunyavirales	Peribunyaviridae	Orthobunyavirus	Guaroa_virus	0.998433	0.985294	0.979522	0.969283	1
Negarnaviricota	Ellioviricetes	Bunyavirales	Peribunyaviridae	Orthobunyavirus	Bozo_virus	0.998433	0.985294	0.979522	0.969283	1
Negarnaviricota	Ellioviricetes	Bunyavirales	Peribunyaviridae	Orthobunyavirus	Maguari_virus	0.998433	0.985294	0.979522	0.969283	1
Negarnaviricota	Ellioviricetes	Bunyavirales	Peribunyaviridae	Orthobunyavirus	Potosi_virus	0.998433	0.985294	0.979522	0.969283	1
Negarnaviricota	Ellioviricetes	Bunyavirales	Peribunyaviridae	Orthobunyavirus	Fort_Sherman_virus	0.998433	0.985294	0.979522	0.969283	1
Negarnaviricota	Ellioviricetes	Bunyavirales	Peribunyaviridae	Orthobunyavirus	Tensaw_virus	0.998433	0.985294	0.979522	0.969283	1
Negarnaviricota	Ellioviricetes	Bunyavirales	Peribunyaviridae	Orthobunyavirus	Cache_Valley_virus	0.998433	0.985294	0.979522	0.969283	1
Negarnaviricota	Ellioviricetes	Bunyavirales	Peribunyaviridae	Orthobunyavirus	Ilesha_virus	0.998433	0.985294	0.979522	0.969283	1
Negarnaviricota	Ellioviricetes	Bunyavirales	Peribunyaviridae	Orthobunyavirus	Birao_virus	0.998433	0.985294	0.979522	0.969283	1
Negarnaviricota	Ellioviricetes	Bunyavirales	Peribunyaviridae	Orthobunyavirus	Bunyamwera_virus	0.998433	0.985294	0.979522	0.969283	1
Negarnaviricota	Ellioviricetes	Bunyavirales	Peribunyaviridae	Orthobunyavirus	Kairi_virus	0.998433	0.985294	0.979522	0.969283	1
Negarnaviricota	Ellioviricetes	Bunyavirales	Peribunyaviridae	Orthobunyavirus	Anadyr_virus	0.998433	0.985294	0.979522	0.969283	1
Negarnaviricota	Ellioviricetes	Bunyavirales	Peribunyaviridae	Orthobunyavirus	Batai_virus	0.998433	0.985294	0.979522	0.969283	1
Negarnaviricota	Ellioviricetes	Bunyavirales	Peribunyaviridae	Orthobunyavirus	Oropouche_virus	0.998433	0.985294	0.979522	0.969283	1
Negarnaviricota	Ellioviricetes	Bunyavirales	Peribunyaviridae	Orthobunyavirus	Umbre_virus	0.998433	0.985294	0.979522	0.969283	1
Negarnaviricota	Ellioviricetes	Bunyavirales	Peribunyaviridae	Orthobunyavirus	Jatobal_virus	0.998433	0.985294	0.979522	0.969283	1
Negarnaviricota	Ellioviricetes	Bunyavirales	Peribunyaviridae	Orthobunyavirus	Schmallenberg_virus	0.998433	0.985294	0.979522	0.969283	1
Negarnaviricota	Ellioviricetes	Bunyavirales	Peribunyaviridae	Orthobunyavirus	Witwatersrand_virus	0.998433	0.985294	0.979522	0.969283	1
Negarnaviricota	Ellioviricetes	Bunyavirales	Peribunyaviridae	Orthobunyavirus	Caraparu_virus	0.998433	0.985294	0.979522	0.969283	1
Negarnaviricota	Ellioviricetes	Bunyavirales	Peribunyaviridae	Orthobunyavirus	Madrid_virus	0.998433	0.985294	0.979522	0.969283	1
Negarnaviricota	Ellioviricetes	Bunyavirales	Peribunyaviridae	Orthobunyavirus	Zegla_virus	0.998433	0.985294	0.979522	0.969283	1
Negarnaviricota	Ellioviricetes	Bunyavirales	Peribunyaviridae	Orthobunyavirus	Patois_virus	0.998433	0.985294	0.979522	0.969283	1
Negarnaviricota	Ellioviricetes	Bunyavirales	Peribunyaviridae	Orthobunyavirus	Enseada_virus	0.998433	0.985294	0.979522	0.969283	1
Negarnaviricota	Ellioviricetes	Bunyavirales	Peribunyaviridae	Orthobunyavirus	Bellavista_virus	0.998433	0.985294	0.979522	0.969283	1
Negarnaviricota	Ellioviricetes	Bunyavirales	Peribunyaviridae	Orthobunyavirus	Gamboa_virus	0.998433	0.985294	0.979522	0.969283	1
Negarnaviricota	Ellioviricetes	Bunyavirales	Peribunyaviridae	Orthobunyavirus	Alajuela_virus	0.998433	0.985294	0.979522	0.969283	1
Negarnaviricota	Ellioviricetes	Bunyavirales	Peribunyaviridae	Orthobunyavirus	California_encephalitis_virus	0.998433	0.985294	0.979522	0.969283	1
Negarnaviricota	Ellioviricetes	Bunyavirales	Peribunyaviridae	Orthobunyavirus	Lumbo_virus	0.998433	0.985294	0.979522	0.969283	1
Negarnaviricota	Ellioviricetes	Bunyavirales	Peribunyaviridae	Orthobunyavirus	Bwamba_orthobunyavirus	0.998433	0.985294	0.979522	0.969283	1
Negarnaviricota	Ellioviricetes	Bunyavirales	Peribunyaviridae	Orthobunyavirus	Tahyna_virus	0.998433	0.985294	0.979522	0.969283	1
Negarnaviricota	Ellioviricetes	Bunyavirales	Peribunyaviridae	Orthobunyavirus	La_Crosse_virus	0.998433	0.985294	0.979522	0.969283	1
Negarnaviricota	Ellioviricetes	Bunyavirales	Peribunyaviridae	Orthobunyavirus	Trivittatus_virus	0.998433	0.985294	0.979522	0.969283	1
Negarnaviricota	Ellioviricetes	Bunyavirales	Peribunyaviridae	Orthobunyavirus	Snowshoe_hare_virus	0.998433	0.985294	0.979522	0.969283	1
Negarnaviricota	Ellioviricetes	Bunyavirales	Peribunyaviridae	Orthobunyavirus	Kaeng_Khoi_virus	0.998433	0.985294	0.979522	0.969283	1
Negarnaviricota	Ellioviricetes	Bunyavirales	Peribunyaviridae	Orthobunyavirus	San_Angelo_virus	0.998433	0.985294	0.979522	0.969283	1
Negarnaviricota	Ellioviricetes	Bunyavirales	Peribunyaviridae	Orthobunyavirus	Serra_do_Navio_virus	0.998433	0.985294	0.979522	0.969283	1
Negarnaviricota	Ellioviricetes	Bunyavirales	Peribunyaviridae	Orthobunyavirus	Keystone_virus	0.998433	0.985294	0.979522	0.969283	1
Negarnaviricota	Ellioviricetes	Bunyavirales	Peribunyaviridae	Orthobunyavirus	Melao_virus	0.998433	0.985294	0.979522	0.969283	1
Negarnaviricota	Ellioviricetes	Bunyavirales	Peribunyaviridae	Orthobunyavirus	Jamestown_Canyon_virus	0.998433	0.985294	0.979522	0.969283	1
Negarnaviricota	Ellioviricetes	Bunyavirales	Peribunyaviridae	Orthobunyavirus	Nyando_virus	0.998433	0.985294	0.979522	0.969283	1
Negarnaviricota	Ellioviricetes	Bunyavirales	Peribunyaviridae	Orthobunyavirus	Catu_virus	0.998433	0.985294	0.979522	0.969283	1
Negarnaviricota	Ellioviricetes	Bunyavirales	Peribunyaviridae	Orthobunyavirus	Tacaiuma_orthobunyavirus	0.998433	0.985294	0.979522	0.969283	1
Negarnaviricota	Ellioviricetes	Bunyavirales	Peribunyaviridae	Orthobunyavirus	Koongol_virus	0.998433	0.985294	0.979522	0.969283	1
Negarnaviricota	Ellioviricetes	Bunyavirales	Peribunyaviridae	Orthobunyavirus	Cat_Que_virus	0.998433	0.985294	0.979522	0.969283	1
Negarnaviricota	Ellioviricetes	Bunyavirales	Peribunyaviridae	Orthobunyavirus	Leanyer_virus	0.998433	0.985294	0.979522	0.969283	1
Negarnaviricota	Ellioviricetes	Bunyavirales	Peribunyaviridae	Orthobunyavirus	Murrumbidgee_virus	0.998433	0.985294	0.979522	0.969283	1
Negarnaviricota	Ellioviricetes	Bunyavirales	Peribunyaviridae	Orthobunyavirus	Marituba_virus	0.998433	0.985294	0.979522	0.969283	1
Negarnaviricota	Ellioviricetes	Bunyavirales	Peribunyaviridae	Orthobunyavirus	Buttonwillow_virus	0.998433	0.985294	0.979522	0.969283	1
Negarnaviricota	Ellioviricetes	Bunyavirales	Peribunyaviridae	Orthobunyavirus	Tete_orthobunyavirus	0.998433	0.985294	0.979522	0.969283	1
Negarnaviricota	Ellioviricetes	Bunyavirales	Peribunyaviridae	Orthobunyavirus	Capim_virus	0.998433	0.985294	0.979522	0.969283	1
Negarnaviricota	Ellioviricetes	Bunyavirales	Peribunyaviridae	Orthobunyavirus	Ingwavuma_virus	0.998433	0.985294	0.979522	0.969283	1
Negarnaviricota	Ellioviricetes	Bunyavirales	Peribunyaviridae	Orthobunyavirus	Lukuni_virus	0.998433	0.985294	0.979522	0.969283	1
Negarnaviricota	Ellioviricetes	Bunyavirales	Peribunyaviridae	Orthobunyavirus	Maprik_virus	0.998433	0.985294	0.979522	0.969283	1
Negarnaviricota	Ellioviricetes	Bunyavirales	Peribunyaviridae	Orthobunyavirus	Bimiti_virus	0.998433	0.985294	0.979522	0.969283	1
Negarnaviricota	Ellioviricetes	Bunyavirales	Peribunyaviridae	Orthobunyavirus	Oriboca_virus	0.998433	0.985294	0.979522	0.969283	1
Negarnaviricota	Ellioviricetes	Bunyavirales	Peribunyaviridae	Orthobunyavirus	Guama_virus	0.998433	0.985294	0.979522	0.969283	1
Negarnaviricota	Ellioviricetes	Bunyavirales	Peribunyaviridae	Orthobunyavirus	Mermet_virus	0.998433	0.985294	0.979522	0.969283	1
Negarnaviricota	Ellioviricetes	Bunyavirales	Peribunyaviridae	Orthobunyavirus	Utinga_virus	0.998433	0.985294	0.979522	0.969283	1
Negarnaviricota	Ellioviricetes	Bunyavirales	Peribunyaviridae	Orthobunyavirus	Guajara_orthobunyavirus	0.998433	0.985294	0.979522	0.969283	1
Negarnaviricota	Ellioviricetes	Bunyavirales	Peribunyaviridae	Orthobunyavirus	Brazoran_virus	0.998433	0.985294	0.979522	0.969283	1
Negarnaviricota	Ellioviricetes	Bunyavirales	Peribunyaviridae	Pacuvirus	Tapirape_virus	0.998433	0.985294	0.979522	0.969283	NA
Negarnaviricota	Ellioviricetes	Bunyavirales	Peribunyaviridae	Pacuvirus	Caimito_virus	0.998433	0.985294	0.979522	0.969283	NA
Negarnaviricota	Ellioviricetes	Bunyavirales	Peribunyaviridae	Pacuvirus	Pacui_virus	0.998433	0.985294	0.979522	0.969283	NA
Negarnaviricota	Ellioviricetes	Bunyavirales	Peribunyaviridae	Pacuvirus	Rio_Preto_da_Eva_virus	0.998433	0.985294	0.979522	0.969283	NA
Negarnaviricota	Ellioviricetes	Bunyavirales	Peribunyaviridae	Shangavirus	Shuangao_Insect_Virus_1	0.998433	0.985294	0.979522	0.969283	NA
Negarnaviricota	Ellioviricetes	Bunyavirales	Peribunyaviridae	NA	Mulberry_vein_banding_virus	0.998433	0.985294	0.979522	0.969283	NA
Negarnaviricota	Ellioviricetes	Bunyavirales	Phasmaviridae	Feravirus	Ferak_virus	0.998433	0.933333	0.979522	0.969283	NA
Negarnaviricota	Ellioviricetes	Bunyavirales	Phasmaviridae	Inshuvirus	Shuangao_Insect_Virus_2	0.998433	0.933333	0.979522	0.969283	NA
Negarnaviricota	Ellioviricetes	Bunyavirales	Phasmaviridae	Orthophasmavirus	Kigluaik_phantom_orthophasmavirus	0.998433	0.933333	0.979522	0.969283	1
Negarnaviricota	Ellioviricetes	Bunyavirales	Phasmaviridae	Orthophasmavirus	Ganda_bee_virus	0.998433	0.933333	0.979522	0.969283	1
Negarnaviricota	Ellioviricetes	Bunyavirales	Phasmaviridae	Orthophasmavirus	Wuhan_Mosquito_Virus_2	0.998433	0.933333	0.979522	0.969283	1
Negarnaviricota	Ellioviricetes	Bunyavirales	Phasmaviridae	Orthophasmavirus	Wuchang_Cockroach_Virus_1	0.998433	0.933333	0.979522	0.969283	1
Negarnaviricota	Ellioviricetes	Bunyavirales	Phasmaviridae	Orthophasmavirus	Wuhan_mosquito_virus_1	0.998433	0.933333	0.979522	0.969283	1
Negarnaviricota	Ellioviricetes	Bunyavirales	Phasmaviridae	Orthophasmavirus	Anopheles_triannulatus_orthophasmavirus	0.998433	0.933333	0.979522	0.969283	1
Negarnaviricota	Ellioviricetes	Bunyavirales	Phasmaviridae	Orthophasmavirus	Seattle_Prectang_virus	0.998433	0.933333	0.979522	0.969283	1
Negarnaviricota	Ellioviricetes	Bunyavirales	Phasmaviridae	Orthophasmavirus	Nome_phantom_orthophasmavirus	0.998433	0.933333	0.979522	0.969283	1
Negarnaviricota	Ellioviricetes	Bunyavirales	Phasmaviridae	Orthophasmavirus	Hubei_odonate_virus_8	0.998433	0.933333	0.979522	0.969283	1
Negarnaviricota	Ellioviricetes	Bunyavirales	Phasmaviridae	Orthophasmavirus	Culex_phasma-like_virus	0.998433	0.933333	0.979522	0.969283	1
Negarnaviricota	Ellioviricetes	Bunyavirales	Phasmaviridae	Orthophasmavirus	Hubei_odonate_virus_9	0.998433	0.933333	0.979522	0.969283	1
Negarnaviricota	Ellioviricetes	Bunyavirales	Phasmaviridae	Sawastrivirus	Sanxia_Water_Strider_Virus_2	0.998433	0.933333	0.979522	0.969283	NA
Negarnaviricota	Ellioviricetes	Bunyavirales	Phasmaviridae	Wuhivirus	Wuhan_Insect_virus_2	0.998433	0.933333	0.979522	0.969283	NA
Negarnaviricota	Ellioviricetes	Bunyavirales	Phenuiviridae	Bandavirus	Lone_Star_virus	0.998433	1	0.979522	0.969283	NA
Negarnaviricota	Ellioviricetes	Bunyavirales	Phenuiviridae	Bandavirus	SFTS_virus_HB29	0.998433	1	0.979522	0.969283	NA
Negarnaviricota	Ellioviricetes	Bunyavirales	Phenuiviridae	Bandavirus	Bhanja_virus	0.998433	1	0.979522	0.969283	NA
[truncated: 1,464 more rows]

## Sheet: Supplementary Table 3
Name	Accession	Found	Start	Stop	Protein sequence
Human papillomavirus type 187 isolate ACS447	NC_039086	Yes	2937	3386	MVIELILPFLSQMQKSMEAQENGQYILKIQQLSHLLATPNGPQGNPPKGNGTTPLQPPATPRPHRRASALDDYRERQYPRLRKPLAFDLEDEETNKENYPPQQKEDDQFPLSQLLSQLLHKLEHDIDQLSERVLRDFNDFKLRLGIPPS
Human papillomavirus isolate SE379	NC_027779.1	No
Human papillomavirus type 179	NC_022095.1	Yes	2865	3002	MIYGIKFQVTLTIMDYHLQMLLEIKITFYYFMRMHKDIQILDNGL
Human papillomavirus type 184	NC_038914	Yes	2987	3427	MAARDVGVCIIKIKLFYPPPLFLVLPGSLLTSQPKPPHTPLPHRKSQLEDPRDPRPRREALSHLPNRHPQRPSVRFDYDDDEDKENEPPEKENRQPKDDEPPRQIQPGWSLSQLLKQWERDIEQFRQQVYQDLEDFKRRLGIHLQS
Human papillomavirus type 187	NC_039086.1	Yes	2937	3386	MVIELILPFLSQMQKSMEAQENGQYILKIQQLSHLLATPNGPQGNPPKGNGTTPLQPPATPRPHRRASALDDYRERQYPRLRKPLAFDLEDEETNKENYPPQQKEDDQFPLSQLLSQLLHKLEHDIDQLSERVLRDFNDFKLRLGIPPS

## Sheet: Supplementary Table 4
Species	Accession
Abaca_bunchy_top_virus	NC_010314
Abaca_bunchy_top_virus	NC_010315
Abaca_bunchy_top_virus	NC_010316
Abaca_bunchy_top_virus	NC_010317
Abaca_bunchy_top_virus	NC_010318
Abaca_bunchy_top_virus	NC_010319
Abisko_virus	NC_035470
Abutilon_Brazil_virus	NC_014138
Abutilon_Brazil_virus	NC_014139
Abutilon_mosaic_Bolivia_virus	NC_015045
Abutilon_mosaic_Bolivia_virus	NC_015048
Abutilon_mosaic_Brazil_virus	NC_016574
Abutilon_mosaic_Brazil_virus	NC_016577
Abutilon_mosaic_virus	NC_001928
Abutilon_mosaic_virus	NC_001929
Acanthamoeba_polyphaga_mimivirus	NC_014649
Acanthocystis_turfacea_chlorella_virus_1	NC_008724
Acartia_tonsa_copepod_circovirus	NC_020099
Acheta_domesticus_volvovirus	NC_021074
Aconitum_latent_virus	NC_002795
Actinidia_virus_1	NC_035453
Actinidia_virus_B	NC_016404
Actinidia_virus_X	NC_028649
Acute_bee_paralysis_virus	NC_002548
Adeno-associated_virus	NC_040671
Adonis_mosaic_virus	NC_040794
Adoxophyes_orana_nucleopolyhedrovirus	NC_011423
Aedes_flavivirus	NC_012932
Aeonium_ringspot_virus	NC_038761
Aeonium_ringspot_virus	NC_038762
African_cassava_mosaic_Burkina_Faso_virus	NC_055127
African_cassava_mosaic_Burkina_Faso_virus	NC_055128
African_eggplant_yellowing_virus	NC_034207
African_swine_fever_virus	NC_044941
African_swine_fever_virus	NC_044942
African_swine_fever_virus	NC_044943
African_swine_fever_virus	NC_044944
African_swine_fever_virus	NC_044945
African_swine_fever_virus	NC_044946
African_swine_fever_virus	NC_044947
African_swine_fever_virus	NC_044948
African_swine_fever_virus	NC_044949
African_swine_fever_virus	NC_044950
African_swine_fever_virus	NC_044951
African_swine_fever_virus	NC_044952
African_swine_fever_virus	NC_044953
African_swine_fever_virus	NC_044954
African_swine_fever_virus	NC_044955
African_swine_fever_virus	NC_044956
African_swine_fever_virus	NC_044957
African_swine_fever_virus	NC_044958
African_swine_fever_virus	NC_044959
African_swine_fever_virus	NC_001659
Agave_tequilana_leaf_virus	NC_034833
Ageratum_Yellow_vein_China_virus_-_OX1	NC_021202
Ageratum_conyzoides_associated_symptomless_alphasatellite	NC_024710
Ageratum_conyzoides_symptomless_alphasatellite	NC_028116
Ageratum_enation_alphasatellite	NC_019547
Ageratum_enation_virus	NC_003434
Ageratum_leaf_curl_Cameroon_betasatellite	NC_012557
Ageratum_leaf_curl_Sichuan_virus	NC_055492
Ageratum_leaf_curl_betasatellite	NC_020889
Ageratum_yellow_leaf_curl_betasatellite	NC_005046
Ageratum_yellow_vein_China_alphasatellite	NC_023443
Ageratum_yellow_vein_China_betasatellite	NC_007067
Ageratum_yellow_vein_Hualian_virus	NC_038913
Ageratum_yellow_vein_Hualian_virus	NC_010812
Ageratum_yellow_vein_India_alphasatellite	NC_019546
Ageratum_yellow_vein_India_betasatellite	NC_043428
Ageratum_yellow_vein_Pakistan_alphasatellite	NC_033271
Ageratum_yellow_vein_Singapore_alphasatellite	NC_003414
Ageratum_yellow_vein_Sri_Lanka_betasatellite	NC_043429
Ageratum_yellow_vein_Taiwan_virus	NC_004627
Ageratum_yellow_vein_alphasatellite	NC_033555
Ageratum_yellow_vein_betasatellite	NC_003403
Ageratum_yellow_vein_virus	NC_027040
Ageratum_yellow_vein_virus	NC_004626
Ageratum_yellow_vein_virus	NC_004090
Aglaonema_bacilliform_virus	NC_055236
Agrotis_segetum_granulovirus	NC_039213
Agrotis_segetum_nucleopolyhedrovirus_B	NC_025960
Aichivirus_B	NC_004421
Aiptasia_sp._sea_anemone_associated_circular_virus	NC_027781
Akhmeta_virus	NC_055230
Akodon_montensis_polyomavirus	NC_040715
Alcelaphine_gammaherpesvirus_1	NC_002531
Alcelaphine_gammaherpesvirus_2	NC_024382
Alces_alces_faeces_associated_circular_virus_MP65	NC_040327
Alfalfa_enamovirus_1	NC_029993
Alfalfa_leaf_curl_virus	NC_027714
Alfalfa_virus_S	NC_034622
Algerian_watermelon_mosaic_virus	NC_010736
Allamanda_leaf_curl_virus	NC_010947
Allamanda_leaf_mottle_distortion_virus	NC_040180
Allamanda_leaf_mottle_distortion_virus	NC_024009
Allium_virus_X	NC_012211
Allpahuayo_mammarenavirus	NC_010253
Allpahuayo_mammarenavirus	NC_010249
Almendravirus_arboretum	NC_025393
Almendravirus_balsa	NC_039200
Almendravirus_chico	NC_031958
Almendravirus_cootbay	NC_031957
Alphachrysovirus_cerasi	NC_009944
Alphachrysovirus_cerasi	NC_009945
Alphachrysovirus_cerasi	NC_009946
Alphachrysovirus_cerasi	NC_009947
Alphacoronavirus_Bat-CoV/P.kuhlii/Italy/3398-19/2015	NC_046964
Alphamesonivirus_2	NC_038296
Alphamesonivirus_2	NC_020899
Alphamesonivirus_3	NC_038297
Alphamesonivirus_3	NC_020900
Alphamesonivirus_4	NC_023986
Alphamesonivirus_4	NC_020901
Alphapapillomavirus_4	NC_001352
Alphapolyomavirus_aflavicollis	NC_055556
Alphapolyomavirus_apaniscus	NC_019853
Alphapolyomavirus_callosciuri	NC_055575
Alphapolyomavirus_cardiodermae	NC_020067
Alphapolyomavirus_chlopygerythrus	NC_019844
Alphapolyomavirus_mauratus	NC_001663
Alphapolyomavirus_quartipanos	NC_019855
Alphapolyomavirus_quintipanos	NC_019856
Alphapolyomavirus_secarplanirostris	NC_038555
Alphapolyomavirus_septipanos	NC_019858
Alphapolyomavirus_sextipanos	NC_019857
Alphapolyomavirus_sturnirae	NC_038557
Alphapolyomavirus_tertarplanisrostris	NC_038556
Alphapolyomavirus_tertichlopygerythrus	NC_025898
Alphapolyomavirus_tertipanos	NC_025370
Alternanthera_mosaic_virus	NC_007731
Alternanthera_yellow_vein_betasatellite	NC_009562
Alternanthera_yellow_vein_virus	NC_007211
Alternaria_alternata_virus_1	NC_010984
Alternaria_alternata_virus_1	NC_010989
Alternaria_alternata_virus_1	NC_010990
Alternaria_alternata_virus_1	NC_010991
Alternaria_arborescens_victorivirus_1	NC_040793
Alternaria_longipes_dsRNA_virus_1	NC_024703
Amazon_lily_mild_mottle_virus	NC_018402
Amazon_lily_mild_mottle_virus	NC_018403
Amazon_lily_mild_mottle_virus	NC_018404
Ambrosia_asymptomatic_virus_1	NC_055542
Amdoparvovirus_sp.	NC_031751
American_hop_latent_virus	NC_017859
Anatid_alphaherpesvirus_1	NC_013036
Andean_potato_latent_virus	NC_020470
Andean_potato_mild_mosaic_virus	NC_020471
Andrena_haemorrhoa_nege-like_virus	NC_040813
Andrographis_yellow_vein_leaf_curl_betasatellite	NC_023876
Andrographis_yellow_vein_leaf_curl_virus	NC_028262
Angelica_bushy_stunt_virus	NC_043523
Angelonia_flower_break_virus	NC_007733
Anguilla_anguilla_circovirus	NC_023421
Anguillid_herpesvirus_1	NC_013668
Anomala_cuprea_entomopoxvirus	NC_023426
Anopheles_C_virus	NC_030115
Anopheles_minimus_iridovirus	NC_023848
Anthoxanthum_odoratum_amalgavirus_1	NC_040432
Anticarsia_gemmatalis_multiple_nucleopolyhedrovirus	NC_031761
Antonospora_locustae_virus_1	NC_035189
Aotine_betaherpesvirus_1	NC_016447
Aphis_glycines_virus_3	NC_034973
Apis_dicistrovirus	NC_035115
Apium_virus_Y	NC_014905
Apocheima_cinerarium_nucleopolyhedrovirus	NC_018504
Apore_mammarenavirus	NC_040762
Apore_mammarenavirus	NC_040763
Apple-associated_luteovirus	NC_040549
Apple_geminivirus_1	NC_026760
Apple_green_crinkle_associated_virus	NC_018714
Apple_luteovirus_1	NC_040680
Apple_mosaic_virus	NC_003464
Apple_mosaic_virus	NC_003465
Apple_mosaic_virus	NC_003480
Apple_necrotic_mosaic_virus	NC_040469
Apple_necrotic_mosaic_virus	NC_040470
Apple_necrotic_mosaic_virus	NC_040471
Apricot_latent_virus	NC_014821
Apricot_pseudo-chlorotic_leaf_spot_virus	NC_006946
Apricot_vein_clearing_associated_virus	NC_023295
Apteryx_rowi_circovirus-like_virus	NC_040528
Arabidopsis_halleri_partitivirus_1	NC_030889
Arabidopsis_halleri_partitivirus_1	NC_030890
Arabis_mosaic_virus	NC_006056
Arabis_mosaic_virus	NC_006057
Arachis_pintoi_virus	NC_032104
Areca_palm_velarivirus_1	NC_027121
Armigeres_subalbatus_virus_SaX06-AK20	NC_014609
Arracacha_virus_1	NC_040570
Arracacha_virus_B	NC_020897
Arracacha_virus_B	NC_020898
Arracacha_virus_V	NC_034264
Artashat_orthonairovirus	NC_043440
Artashat_orthonairovirus	NC_043441
Artashat_orthonairovirus	NC_043442
Artemia_melana_sponge_associated_circular_genome	NC_027796
Artemisia_virus_A	NC_017914
Artibeus_jamaicensis_parvovirus_1	NC_016752
Artogeia_rapae_granulovirus	NC_013797
Asclepias_asymptomatic_virus	NC_015523
Asian_prunus_virus_1	NC_025388
Asian_prunus_virus_2	NC_028868
Asian_prunus_virus_3	NC_028975
Asikkala_orthohantavirus	NC_043068
Asikkala_orthohantavirus	NC_043069
Asikkala_orthohantavirus	NC_043070
Asparagus_virus_3	NC_010416
Asparagus_virus_3	NC_003400
Aspergillus_foetidus_dsRNA_mycovirus	NC_020100
Aspergillus_foetidus_dsRNA_mycovirus	NC_020101
Aspergillus_foetidus_dsRNA_mycovirus	NC_020102
Aspergillus_foetidus_dsRNA_mycovirus	NC_020103
Aspergillus_foetidus_slow_virus_1	NC_038928
Aspergillus_fumigatus_partitivirus_2	NC_040756
Aspergillus_fumigatus_partitivirus_2	NC_040757
Aspergillus_fumigatus_polymycovirus_1	NC_040418
Aspergillus_fumigatus_polymycovirus_1	NC_040419
Aspergillus_fumigatus_polymycovirus_1	NC_040420
Aspergillus_fumigatus_polymycovirus_1	NC_040421
Aspergillus_ochraceous_virus	NC_043395
Aspergillus_ochraceous_virus	NC_043396
Aspergillus_ochraceous_virus	NC_043397
Astrovirus_Er/SZAL6/HUN/2011	NC_027426
Astrovirus_MLB2	NC_016155
Astrovirus_MLB3	NC_019028
Astrovirus_VA3	NC_019026
Astrovirus_VA4	NC_019027
Astrovirus_wild_boar/WBAstV-1/2011/HUN	NC_016896
Asystasia_mosaic_Madagascar_virus	NC_026513
Asystasia_mosaic_Madagascar_virus	NC_026514
Ateline_alphaherpesvirus_1	NC_034446
Athtab_bunya-like_virus	NC_040754
Athtab_bunya-like_virus	NC_040755
Atlantic_salmon_swim_bladder_sarcoma_virus	NC_007654
Atractylodes_mild_mottle_virus	NC_027924
Atractylodes_mottle_virus	NC_038966
Aureococcus_anophagefferens_virus	NC_024697
Australian_Anopheles_totivirus	NC_035674
Avian_HDV-like_agent	NC_040845
Avian_endogenous_retrovirus_EAV-HP	NC_005947
Avian_metaavulavirus_11	NC_025407
Avian_metaavulavirus_2	NC_039230
Avian_metaavulavirus_20	NC_040796
Avian_metaavulavirus_5	NC_025361
Avian_metaavulavirus_6	NC_039194
Avian_metaavulavirus_7	NC_025347
Avian_metaavulavirus_8	NC_039195
Avian_orthoavulavirus_1	NC_039223
Avian_orthoavulavirus_12	NC_025363
Avian_orthoavulavirus_9	NC_025390
Avian_paraavulavirus_3	NC_025373
Avon-Heathcote_Estuary_associated_circular_virus_1	NC_026650
Avon-Heathcote_Estuary_associated_circular_virus_11	NC_026637
Avon-Heathcote_Estuary_associated_circular_virus_12	NC_026638
Avon-Heathcote_Estuary_associated_circular_virus_14	NC_026641
Avon-Heathcote_Estuary_associated_circular_virus_15	NC_026642
Avon-Heathcote_Estuary_associated_circular_virus_17	NC_026645
Avon-Heathcote_Estuary_associated_circular_virus_19	NC_026646
Avon-Heathcote_Estuary_associated_circular_virus_2	NC_026653
Avon-Heathcote_Estuary_associated_circular_virus_20	NC_026647
Avon-Heathcote_Estuary_associated_circular_virus_21	NC_026648
Avon-Heathcote_Estuary_associated_circular_virus_22	NC_026649
Avon-Heathcote_Estuary_associated_circular_virus_23	NC_026651
Avon-Heathcote_Estuary_associated_circular_virus_24	NC_026652
Avon-Heathcote_Estuary_associated_circular_virus_26	NC_026626
Avon-Heathcote_Estuary_associated_circular_virus_27	NC_026627
Avon-Heathcote_Estuary_associated_circular_virus_28	NC_026630
Avon-Heathcote_Estuary_associated_circular_virus_29	NC_026631
Avon-Heathcote_Estuary_associated_circular_virus_3	NC_026625
Avon-Heathcote_Estuary_associated_circular_virus_4	NC_026628
Avon-Heathcote_Estuary_associated_circular_virus_5	NC_026629
Avon-Heathcote_Estuary_associated_circular_virus_6	NC_026632
Avon-Heathcote_Estuary_associated_circular_virus_7	NC_026633
Avon-Heathcote_Estuary_associated_circular_virus_8	NC_026634
Axonopus_compressus_streak_virus	NC_023864
Babaco_mosaic_virus	NC_036587
Baboon_orthoreovirus	NC_015877
Baboon_orthoreovirus	NC_015878
Baboon_orthoreovirus	NC_015879
Baboon_orthoreovirus	NC_015880
Baboon_orthoreovirus	NC_015881
Baboon_orthoreovirus	NC_015882
Baboon_orthoreovirus	NC_015883
Baboon_orthoreovirus	NC_015884
Baboon_orthoreovirus	NC_015885
Baboon_orthoreovirus	NC_015886
Badu_phasivirus	NC_038257
Badu_phasivirus	NC_038258
Badu_phasivirus	NC_038259
Ball_python_nidovirus_1	NC_024709
Banana_bract_mosaic_virus	NC_009745
Banana_bunchy_top_alphasatellite_3	NC_038955
Banana_streak_CA_virus	NC_015506
Banana_streak_GF_virus	NC_007002
Banana_streak_IM_virus	NC_015507
Banana_streak_MY_virus	NC_006955
Banana_streak_UA_virus	NC_015502
Banana_streak_UI_virus	NC_015503
Banana_streak_UL_virus	NC_015504
Banana_streak_UM_virus	NC_015505
Banana_streak_VN_virus	NC_007003
Bandicoot_papillomatosis_carcinomatosis_virus_type_1	NC_010107
Bandicoot_papillomatosis_carcinomatosis_virus_type_2	NC_010817
Barbel_circovirus	NC_015399
Barley_mild_mosaic_virus	NC_003483
Barley_mild_mosaic_virus	NC_003482
Barley_virus_G	NC_029906
Barley_yellow_dwarf_virus_kerII	NC_021481
Barley_yellow_mosaic_virus	NC_002990
Barley_yellow_mosaic_virus	NC_002991
Barmah_Forest_virus	NC_001786
Basella_rugose_mosaic_virus	NC_009741
Bastrovirus-like_virus/VietNam/Bat/17819_21	NC_032426
Bastrovirus/VietNam/Porcine/17489_85	NC_032423
Bat_Middle_East_Hepe-Astrovirus	NC_037657
Bat_associated_circovirus_1	NC_038385
Bat_associated_circovirus_11	NC_055122
Bat_associated_circovirus_2	NC_021206
Bat_associated_circovirus_5	NC_038387
Bat_associated_circovirus_6	NC_038388
Bat_associated_circovirus_7	NC_038389
Bat_associated_circovirus_8	NC_038390
Bat_associated_circovirus_9	NC_039033
Bat_associated_cyclovirus_11	NC_038400
Bat_associated_cyclovirus_13	NC_038401
Bat_associated_cyclovirus_2	NC_038393
Bat_associated_cyclovirus_3	NC_038394
Bat_associated_cyclovirus_4	NC_038395
Bat_associated_cyclovirus_6	NC_038396
Bat_associated_cyclovirus_7	NC_038397
Bat_associated_cyclovirus_8	NC_038398
Bat_associated_cyclovirus_9	NC_038399
Bat_badicivirus_1	NC_033825
Bat_badicivirus_2	NC_033826
Bat_bocavirus	NC_029300
Bat_circovirus	NC_035799
Bat_coronavirus	NC_048212
Bat_coronavirus	NC_034440
Bat_coronavirus_BM48-31/BGR/2008	NC_014470
Bat_hepacivirus	NC_031947
Bat_mastadenovirus_G	NC_035072
Bat_mastadenovirus_G	NC_031948
Bat_picornavirus_1	NC_015940
Bat_picornavirus_2	NC_015941
Bat_picornavirus_3	NC_015934
Bat_polyomavirus	NC_040600
Bat_polyomavirus_6d	NC_026766
Bat_rotavirus	NC_040405
Bat_rotavirus	NC_040406
Bat_rotavirus	NC_040407
Bat_rotavirus	NC_040408
Bat_rotavirus	NC_040409
Bat_rotavirus	NC_040410
Bat_rotavirus	NC_040411
Bat_rotavirus	NC_040412
Bat_rotavirus	NC_040413
Bat_rotavirus	NC_040414
Bat_rotavirus	NC_040415
Bat_sapovirus	NC_033776
Bat_sapovirus_TLC58/HK	NC_017936
Bayou_orthohantavirus	NC_038298
Bayou_orthohantavirus	NC_038299
Bayou_orthohantavirus	NC_038300
BeAn_58058_virus	NC_032111
Bean_bushy_stunt_virus	NC_060095
Bean_bushy_stunt_virus	NC_055594
Bean_chlorosis_virus	NC_019568
Bean_chlorosis_virus	NC_019569
Bean_chlorotic_mosaic_virus	NC_022003
Bean_common_mosaic_necrosis_virus	NC_004047
Bean_common_mosaic_virus	NC_003397
Bean_latent_virus	NC_060091
Bean_latent_virus	NC_055589
Bean_leaf_crumple_virus	NC_060104
Bean_leaf_crumple_virus	NC_043524
Bean_rugose_mosaic_virus	NC_028139
Bean_rugose_mosaic_virus	NC_028146
Bean_white_chlorosis_mosaic_virus	NC_022005
Bean_yellow_disorder_virus	NC_010561
Bean_yellow_disorder_virus	NC_010560
Bean_yellow_dwarf_virus	NC_003493
Bean_yellow_mosaic_Mexico_virus	NC_015487
Bear_Canyon_mammarenavirus	NC_010255
Bear_Canyon_mammarenavirus	NC_010256
Beauveria_bassiana_polymycovirus_1	NC_034257
Beauveria_bassiana_polymycovirus_1	NC_034258
Beauveria_bassiana_polymycovirus_1	NC_034259
Beauveria_bassiana_polymycovirus_1	NC_034260
Beauveria_bassiana_victorivirus_NZL/1980	NC_024151
Bee_Macula-like_virus	NC_027631
Beet_cryptic_virus_1	NC_011556
Beet_cryptic_virus_1	NC_011557
Beet_cryptic_virus_2	NC_038845
Beet_cryptic_virus_2	NC_038846
Beet_cryptic_virus_2	NC_038847
Beet_curly_top_Iran_virus	NC_010417
Beet_mosaic_virus	NC_005304
Beet_necrotic_yellow_vein_virus	NC_003514
Beet_necrotic_yellow_vein_virus	NC_003515
Beet_necrotic_yellow_vein_virus	NC_003516
Beet_necrotic_yellow_vein_virus	NC_003517
Beet_necrotic_yellow_vein_virus	NC_003513
Beet_pseudoyellows_virus	NC_005209
Beet_pseudoyellows_virus	NC_005210
Beet_soil-borne_mosaic_virus	NC_039224
Beet_soil-borne_mosaic_virus	NC_039225
Beet_soil-borne_mosaic_virus	NC_039226
Beet_soil-borne_mosaic_virus	NC_039227
Beet_soil-borne_virus	NC_003520
Beet_soil-borne_virus	NC_003518
Beet_soil-borne_virus	NC_003519
Beet_virus_Q	NC_003510
Beet_virus_Q	NC_003511
Beet_virus_Q	NC_003512
Beihai_anemone_virus_1	NC_032437
Beihai_astro-like_virus	NC_032439
Beihai_barnacle_virus_10	NC_032428
Beihai_barnacle_virus_11	NC_032517
Beihai_barnacle_virus_11	NC_032520
Beihai_barnacle_virus_12	NC_032518
Beihai_barnacle_virus_12	NC_032519
Beihai_barnacle_virus_13	NC_032133
Beihai_barnacle_virus_13	NC_032134
Beihai_barnacle_virus_15	NC_032413
Beihai_barnacle_virus_2	NC_032442
Beihai_barnacle_virus_3	NC_032444
Beihai_barnacle_virus_7	NC_032432
Beihai_blue_swimmer_crab_virus_3	NC_032465
Beihai_charybdis_crab_virus_1	NC_032449
Beihai_hepe-like_virus_10	NC_032451
Beihai_hepe-like_virus_4	NC_032127
Beihai_hepe-like_virus_8	NC_032456
Beihai_hepe-like_virus_9	NC_032477
Beihai_hermit_crab_virus_1	NC_032459
Beihai_horseshoe_crab_virus_1	NC_032521
Beihai_horseshoe_crab_virus_1	NC_032522
Beihai_mantis_shrimp_virus_1	NC_032445
Beihai_mantis_shrimp_virus_2	NC_032447
Beihai_mantis_shrimp_virus_4	NC_032464
Beihai_mantis_shrimp_virus_5	NC_032434
Beihai_mantis_shrimp_virus_6	NC_032523
Beihai_mantis_shrimp_virus_6	NC_032524
Beihai_mollusks_virus_1	NC_032129
Beihai_mollusks_virus_2	NC_032481
Beihai_narna-like_virus_1	NC_032470
Beihai_narna-like_virus_10	NC_032463
Beihai_narna-like_virus_11	NC_032467
Beihai_narna-like_virus_12	NC_032454
Beihai_narna-like_virus_13	NC_032448
Beihai_narna-like_virus_14	NC_032416
Beihai_narna-like_virus_15	NC_032411
Beihai_narna-like_virus_16	NC_032415
Beihai_narna-like_virus_17	NC_032497
Beihai_narna-like_virus_18	NC_032485
Beihai_narna-like_virus_19	NC_032421
Beihai_narna-like_virus_2	NC_032466
Beihai_narna-like_virus_20	NC_032468
Beihai_narna-like_virus_21	NC_032406
Beihai_narna-like_virus_22	NC_032404
Beihai_narna-like_virus_23	NC_032457
Beihai_narna-like_virus_24	NC_032450
Beihai_narna-like_virus_26	NC_032410
Beihai_narna-like_virus_3	NC_032408
Beihai_narna-like_virus_4	NC_032460
Beihai_narna-like_virus_6	NC_032452
Beihai_narna-like_virus_8	NC_032461
Beihai_narna-like_virus_9	NC_032486
Beihai_noda-like_virus_11	NC_032525
Beihai_noda-like_virus_11	NC_032526
Beihai_noda-like_virus_18	NC_032172
Beihai_noda-like_virus_29	NC_032185
Beihai_noda-like_virus_5	NC_032244
Beihai_octopus_virus_1	NC_032469
Beihai_paphia_shell_virus_1	NC_032478
Beihai_paphia_shell_virus_2	NC_032494
Beihai_partiti-like_virus_2	NC_032500
Beihai_partiti-like_virus_2	NC_032501
Beihai_permutotetra-like_virus_2	NC_032122
Beihai_picobirna-like_virus_7	NC_032498
Beihai_picobirna-like_virus_7	NC_032502
Beihai_picobirna-like_virus_8	NC_032499
Beihai_picobirna-like_virus_8	NC_032503
Beihai_picorna-like_virus_1	NC_032587
Beihai_picorna-like_virus_100	NC_032539
Beihai_picorna-like_virus_101	NC_032589
Beihai_picorna-like_virus_102	NC_032576
Beihai_picorna-like_virus_105	NC_032604
Beihai_picorna-like_virus_11	NC_032629
Beihai_picorna-like_virus_112	NC_032571
Beihai_picorna-like_virus_113	NC_032559
Beihai_picorna-like_virus_114	NC_032633
Beihai_picorna-like_virus_115	NC_032618
Beihai_picorna-like_virus_116	NC_032635
Beihai_picorna-like_virus_117	NC_032533
Beihai_picorna-like_virus_118	NC_032605
Beihai_picorna-like_virus_119	NC_032532
Beihai_picorna-like_virus_120	NC_032574
Beihai_picorna-like_virus_121	NC_032625
Beihai_picorna-like_virus_124	NC_032592
Beihai_picorna-like_virus_14	NC_032612
Beihai_picorna-like_virus_15	NC_032226
Beihai_picorna-like_virus_17	NC_032613
Beihai_picorna-like_virus_18	NC_032569
Beihai_picorna-like_virus_19	NC_032630
Beihai_picorna-like_virus_2	NC_032537
Beihai_picorna-like_virus_20	NC_032632
Beihai_picorna-like_virus_21	NC_032623
Beihai_picorna-like_virus_23	NC_032636
Beihai_picorna-like_virus_24	NC_032615
Beihai_picorna-like_virus_26	NC_032527
Beihai_picorna-like_virus_27	NC_032547
Beihai_picorna-like_virus_28	NC_032620
Beihai_picorna-like_virus_30	NC_032550
Beihai_picorna-like_virus_33	NC_032639
Beihai_picorna-like_virus_35	NC_032206
Beihai_picorna-like_virus_39	NC_032572
Beihai_picorna-like_virus_4	NC_032619
Beihai_picorna-like_virus_40	NC_032535
Beihai_picorna-like_virus_41	NC_032643
Beihai_picorna-like_virus_42	NC_032528
Beihai_picorna-like_virus_43	NC_032181
Beihai_picorna-like_virus_44	NC_032553
Beihai_picorna-like_virus_46	NC_032599
Beihai_picorna-like_virus_47	NC_032531
Beihai_picorna-like_virus_49	NC_032585
Beihai_picorna-like_virus_5	NC_032125
Beihai_picorna-like_virus_51	NC_032640
Beihai_picorna-like_virus_53	NC_032192
Beihai_picorna-like_virus_54	NC_032563
Beihai_picorna-like_virus_58	NC_032573
Beihai_picorna-like_virus_6	NC_032542
Beihai_picorna-like_virus_63	NC_032590
Beihai_picorna-like_virus_64	NC_032530
Beihai_picorna-like_virus_7	NC_032552
Beihai_picorna-like_virus_70	NC_032249
Beihai_picorna-like_virus_71	NC_032562
Beihai_picorna-like_virus_72	NC_032608
Beihai_picorna-like_virus_74	NC_032614
Beihai_picorna-like_virus_75	NC_032529
Beihai_picorna-like_virus_77	NC_032551
Beihai_picorna-like_virus_79	NC_032600
Beihai_picorna-like_virus_8	NC_032549
Beihai_picorna-like_virus_80	NC_032582
Beihai_picorna-like_virus_81	NC_032584
Beihai_picorna-like_virus_82	NC_032642
Beihai_picorna-like_virus_83	NC_032598
Beihai_picorna-like_virus_84	NC_032580
Beihai_picorna-like_virus_85	NC_032610
Beihai_picorna-like_virus_9	NC_032597
Beihai_picorna-like_virus_90	NC_032595
Beihai_picorna-like_virus_91	NC_032638
Beihai_picorna-like_virus_93	NC_032588
Beihai_razor_shell_virus_1	NC_032593
Beihai_razor_shell_virus_2	NC_032560
Beihai_razor_shell_virus_3	NC_032570
Beihai_sea_slater_virus_2	NC_032622
Beihai_sea_slater_virus_3	NC_032536
Beihai_sea_slater_virus_4	NC_032567
Beihai_sesarmid_crab_virus_1	NC_032534
Beihai_shrimp_virus_1	NC_032579
Beihai_shrimp_virus_2	NC_032594
Beihai_shrimp_virus_3	NC_033756
Beihai_shrimp_virus_3	NC_033757
Beihai_shrimp_virus_3	NC_033758
Beihai_shrimp_virus_4	NC_032561
Beihai_shrimp_virus_5	NC_032645
Beihai_shrimp_virus_5	NC_032646
Beihai_shrimp_virus_6	NC_032647
Beihai_shrimp_virus_6	NC_032648
Beihai_sipunculid_worm_virus_1	NC_032538
Beihai_sipunculid_worm_virus_2	NC_032554
Beihai_sipunculid_worm_virus_3	NC_032609
Beihai_sipunculid_worm_virus_4	NC_032596
Beihai_sipunculid_worm_virus_5	NC_032565
Beihai_sobemo-like_virus_1	NC_032586
Beihai_sobemo-like_virus_10	NC_032204
Beihai_sobemo-like_virus_11	NC_032575
Beihai_sobemo-like_virus_12	NC_033037
Beihai_sobemo-like_virus_13	NC_033252
Beihai_sobemo-like_virus_14	NC_032220
Beihai_sobemo-like_virus_15	NC_032805
Beihai_sobemo-like_virus_16	NC_032836
Beihai_sobemo-like_virus_17	NC_032219
Beihai_sobemo-like_virus_18	NC_032976
Beihai_sobemo-like_virus_19	NC_032817
Beihai_sobemo-like_virus_2	NC_032889
Beihai_sobemo-like_virus_20	NC_032843
Beihai_sobemo-like_virus_21	NC_032913
Beihai_sobemo-like_virus_22	NC_032859
Beihai_sobemo-like_virus_23	NC_032967
Beihai_sobemo-like_virus_24	NC_032183
Beihai_sobemo-like_virus_25	NC_032895
Beihai_sobemo-like_virus_26	NC_032193
Beihai_sobemo-like_virus_27	NC_032865
Beihai_sobemo-like_virus_3	NC_032961
Beihai_sobemo-like_virus_4	NC_032926
Beihai_sobemo-like_virus_5	NC_032934
Beihai_sobemo-like_virus_6	NC_032983
Beihai_sobemo-like_virus_7	NC_032945
Beihai_sobemo-like_virus_8	NC_032972
Beihai_sobemo-like_virus_9	NC_032957
Beihai_sphaeromadae_virus_2	NC_032760
Beihai_sphaeromadae_virus_3	NC_032154
Beihai_sphaeromadae_virus_3	NC_032155
Beihai_sphaeromadae_virus_4	NC_033078
Beihai_tiger_crab_virus_1	NC_033125
Beihai_tombus-like_virus_1	NC_032862
Beihai_tombus-like_virus_10	NC_032932
Beihai_tombus-like_virus_11	NC_033244
Beihai_tombus-like_virus_12	NC_032747
Beihai_tombus-like_virus_13	NC_032880
Beihai_tombus-like_virus_15	NC_033202
Beihai_tombus-like_virus_16	NC_032787
Beihai_tombus-like_virus_17	NC_032885
Beihai_tombus-like_virus_18	NC_032958
Beihai_tombus-like_virus_19	NC_032726
Beihai_tombus-like_virus_2	NC_033268
Beihai_tombus-like_virus_3	NC_032903
Beihai_tombus-like_virus_4	NC_032202
Beihai_tombus-like_virus_5	NC_033250
Beihai_tombus-like_virus_7	NC_033208
Beihai_tombus-like_virus_8	NC_032951
Beihai_tombus-like_virus_9	NC_032914
Beihai_toti-like_virus_4	NC_032841
Beihai_victori-like_virus_1	NC_032786
Beihai_weivirus-like_virus_1	NC_033031
Beihai_weivirus-like_virus_11	NC_033066
Beihai_weivirus-like_virus_12	NC_033056
Beihai_weivirus-like_virus_13	NC_033020
Beihai_weivirus-like_virus_15	NC_033035
Beihai_weivirus-like_virus_16	NC_032974
Beihai_weivirus-like_virus_17	NC_032955
Beihai_weivirus-like_virus_18	NC_033004
Beihai_weivirus-like_virus_2	NC_032962
Beihai_weivirus-like_virus_20	NC_033074
Beihai_weivirus-like_virus_21	NC_033007
Beihai_weivirus-like_virus_3	NC_032968
Beihai_weivirus-like_virus_4	NC_033047
Beihai_weivirus-like_virus_5	NC_032980
Beihai_weivirus-like_virus_7	NC_032995
Beihai_weivirus-like_virus_8	NC_032950
Beihai_weivirus-like_virus_9	NC_033085
Bell_pepper_mottle_virus	NC_009642
Bellflower_vein_chlorosis_virus	NC_027915
Beluga_whale_coronavirus_SW1	NC_010646
Bendhi_Yellow_Vein_Mosaic/Mesta_Yellow_Vein_Mosaic_alphasatellite	NC_039083
Bermuda_grass_latent_virus	NC_032405
Betachrysovirus_aspergilli	NC_055605
Betachrysovirus_aspergilli	NC_055606
Betachrysovirus_aspergilli	NC_055607
Betachrysovirus_aspergilli	NC_055608
Betapolyomavirus_arplanirostris	NC_038558
Betapolyomavirus_calbifrons	NC_019854
Betapolyomavirus_callosciuri	NC_055578
Betapolyomavirus_canis	NC_034456
Betapolyomavirus_cercopitheci	NC_025892
Betapolyomavirus_equi	NC_017982
Betapolyomavirus_hominis	NC_001538
Betapolyomavirus_lepweddellii	NC_032120
Betapolyomavirus_mafricanus	NC_020069
Betapolyomavirus_mastomysis	NC_025895
Betapolyomavirus_ptedavyi	NC_020070
Betapolyomavirus_secuchlopygerythrus	NC_025896
Betapolyomavirus_securanorvegicus	NC_032005
Betapolyomavirus_tertihominis	NC_009238
Betapolyomavirus_vicugnae	NC_034251
Bhendi_yellow_vein_Bhubhaneswar_virus	NC_012041
Bhendi_yellow_vein_betasatellite	NC_003405
Bhendi_yellow_vein_mosaic_virus-associated_alphasatellite	NC_018574
Bhindi_yellow_vein_alphasatellite	NC_029313
Bidens_mottle_virus	NC_014325
Big_Sioux_River_virus	NC_035184
Binucleate_Rhizoctonia_mitovirus_K1	NC_027921
Biomphalaria_virus_1	NC_032804
Bipolaris_maydis_partitivirus_1	NC_034514
Bipolaris_maydis_partitivirus_1	NC_034524
Bipolaris_maydis_partitivirus_2	NC_040495
Bipolaris_maydis_partitivirus_2	NC_040496
Bipolaris_maydis_partitivirus_2	NC_040497
Birch_leaf_roll-associated_virus	NC_040635
Bird's-foot_trefoil_nucleorhabdovirus	NC_048297
Bitter_gourd_yellow_mosaic_virus	NC_055539
Bitter_gourd_yellow_mosaic_virus	NC_055540
Bitter_gourd_yellow_vein_virus	NC_024894
Bitter_gourd_yellow_vein_virus	NC_024895
Black_currant_leaf_chlorosis_associated_virus	NC_034390
Black_currant_leaf_chlorosis_associated_virus	NC_034408
Black_medic_leaf_roll_virus	NC_023299
Black_medic_leaf_roll_virus	NC_023300
Black_medic_leaf_roll_virus	NC_023301
Black_medic_leaf_roll_virus	NC_023302
Black_medic_leaf_roll_virus	NC_023304
Black_medic_leaf_roll_virus	NC_023305
Black_medic_leaf_roll_virus	NC_023306
Black_medic_leaf_roll_virus	NC_023307
Black_medic_leafroll_alphasatellite_1	NC_023875
Black_queen_cell_virus	NC_003784
Blackberry_chlorotic_ringspot_virus	NC_011553
Blackberry_chlorotic_ringspot_virus	NC_011554
Blackberry_chlorotic_ringspot_virus	NC_011555
Blackberry_vein_banding-associated_virus	NC_022072
Blackberry_virus_A	NC_040630
Blackberry_virus_E	NC_015706
Blackberry_virus_F	NC_029303
Blackberry_virus_Y	NC_008558
Blackbird_arilivirus	NC_040820
Blackcurrant-associated_closterovirus_1	NC_040834
Blackcurrant_leafroll-associated_virus_1	NC_040582
Blackcurrant_leafroll-associated_virus_1	NC_040722
Blackcurrant_leafroll-associated_virus_1	NC_040840
Blackcurrant_reversion_virus	NC_003509
Blackcurrant_reversion_virus	NC_003502
Blainvillea_yellow_spot_virus	NC_010837
Blainvillea_yellow_spot_virus	NC_010838
Blechum_interveinal_chlorosis_virus	NC_019035
Blechum_interveinal_chlorosis_virus	NC_019036
Blechum_yellow_vein_virus	NC_055132
Blotched_snakehead_virus	NC_005983
Blotched_snakehead_virus	NC_005982
Blueberry_latent_virus	NC_014593
Blueberry_shock_virus	NC_022250
Blueberry_shock_virus	NC_022251
Blueberry_shock_virus	NC_022252
Blueberry_virus_A	NC_018519
Bluegill_hepatitis_B_virus	NC_030445
Boa_constrictor_papillomavirus_1	NC_040583
Boerhavia_yellow_spot_virus	NC_038439
Bombali_ebolavirus	NC_039345
Bombus_cryptarum_densovirus	NC_040626
Bombyx_mori_latent_virus	NC_038331
Boolarra_virus	NC_004142
Boolarra_virus	NC_004145
Bos_taurus_papillomavirus_20	NC_030800
Botrylloides_leachii_nidovirus	NC_055538
Botryosphaeria_dothidea_victorivirus_1	NC_025214
Botryosphaeria_dothidea_virus_1	NC_033476
Botryosphaeria_dothidea_virus_1	NC_033477
Botryosphaeria_dothidea_virus_1	NC_033494
Botryosphaeria_dothidea_virus_1	NC_033495
Botryosphaeria_dothidea_virus_1	NC_033496
Botrytis_cinerea_RNA_virus_1	NC_026139
Botrytis_cinerea_hypovirus_1_satellite-like_RNA	NC_037663
Botrytis_virus_F	NC_002604
Botrytis_virus_X	NC_005132
Bovine_alphaherpesvirus_1	NC_063268
Bovine_alphaherpesvirus_1	NC_001847
Bovine_astrovirus	NC_024297
Bovine_astrovirus_B170/HK	NC_023632
Bovine_astrovirus_B18/HK	NC_023631
Bovine_astrovirus_B76-2/HK	NC_023630
Bovine_astrovirus_B76/HK	NC_023629
Bovine_astrovirus_CH13	NC_024498
Bovine_atadenovirus_D	NC_002685
Bovine_calicivirus_strain_Kirklareli	NC_030793
Bovine_faeces_associated_circular_DNA_molecule_1	NC_030149
Bovine_faeces_associated_circular_DNA_virus_1	NC_030130
Bovine_faeces_associated_circular_DNA_virus_2	NC_030137
Bovine_gammaherpesvirus_6	NC_024303
Bovine_immunodeficiency_virus	NC_001413
Bovine_papillomavirus	NC_035208
Bovine_retrovirus_CH15	NC_029852
Bovine_rhinitis_A_virus	NC_038303
Bovine_serum-associated_circular_virus	NC_040648
Bovine_serum-associated_circular_virus	NC_040718
Bracoviriform_demolitoris	NC_007044
Bracoviriform_demolitoris	NC_007028
Bracoviriform_demolitoris	NC_007029
Bracoviriform_demolitoris	NC_007030
Bracoviriform_demolitoris	NC_007031
Bracoviriform_demolitoris	NC_007032
Bracoviriform_demolitoris	NC_007033
Bracoviriform_demolitoris	NC_007034
Bracoviriform_demolitoris	NC_007035
Bracoviriform_demolitoris	NC_007036
Bracoviriform_demolitoris	NC_007037
Bracoviriform_demolitoris	NC_007038
Bracoviriform_demolitoris	NC_007039
Bracoviriform_demolitoris	NC_007040
Bracoviriform_demolitoris	NC_007041
Brazilian_marseillevirus	NC_029692
Brejeira_virus	NC_030743
Broad_bean_true_mosaic_virus	NC_022004
Broad_bean_true_mosaic_virus	NC_022006
Bromus_catharticus_striate_mosaic_virus	NC_014822
Broome_virus	NC_014236
Broome_virus	NC_014237
Broome_virus	NC_014238
Broome_virus	NC_014239
Broome_virus	NC_014240
Broome_virus	NC_014241
Broome_virus	NC_014242
Broome_virus	NC_014243
Broome_virus	NC_014244
Broome_virus	NC_014245
Brown_greater_galago_prosimian_foamy_virus	NC_039023
Brugmansia_mild_mottle_virus	NC_010944
Brugmansia_mosaic_virus	NC_020105
BtRf-AlphaCoV/YN2012	NC_028824
Bubaline_alphaherpesvirus_1	NC_043054
Bufavirus-3	NC_024888
Bufonid_herpesvirus_1	NC_040681
Bundibugyo_ebolavirus	NC_014373
Burdock_mottle_virus	NC_021735
Burdock_mottle_virus	NC_021736
Bush_viper_reovirus	NC_023817
Bush_viper_reovirus	NC_023818
Bush_viper_reovirus	NC_023820
Buzura_suppressaria_nucleopolyhedrovirus	NC_023442
Bwamba_orthobunyavirus	NC_034479
Bwamba_orthobunyavirus	NC_034480
Bwamba_orthobunyavirus	NC_034490
Caaingua_virus	NC_055569
Cabbage_leaf_curl_Jamaica_virus	NC_038792
Cabbage_leaf_curl_Jamaica_virus	NC_038793
Cacao_Bacilliform_SriLanka_Virus	NC_040809
Cacao_mild_mosaic_virus	NC_033738
Cacao_swollen_shoot_CD_virus	NC_038378
Cacao_swollen_shoot_CE_virus	NC_040692
Cacao_swollen_shoot_Ghana_J_virus	NC_040807
Cacao_swollen_shoot_Ghana_K_virus	NC_040808
Cacao_swollen_shoot_Ghana_L_virus	NC_040552
Cacao_swollen_shoot_Ghana_M_virus	NC_043534
Cacao_swollen_shoot_Ghana_N_virus	NC_040622
Cacao_swollen_shoot_Ghana_Q_virus	NC_043535
Cacao_swollen_shoot_Ghana_R_virus	NC_040693
Cacao_swollen_shoot_Togo_A_virus	NC_038379
Cacao_yellow_vein_banding_virus	NC_033739
Cacipacore_virus	NC_026623
Cactus_mild_mottle_virus	NC_011803
Cactus_virus_X	NC_002815
Caladenia_virus_A	NC_018572
Calanoida_sp._copepod_associated_circular_virus	NC_027795
Calibrachoa_mottle_virus	NC_021926
Calicivirus_isolate_TCG	NC_006875
Callinectes_ornatus_blue_crab_associated_circular_virus	NC_027784
Callinectes_sapidus_associated_circular_virus	NC_027785
Callinectes_sapidus_reovirus_1	NC_037579
Callinectes_sapidus_reovirus_1	NC_037580
Callinectes_sapidus_reovirus_1	NC_037581
Callinectes_sapidus_reovirus_1	NC_037582
Callinectes_sapidus_reovirus_1	NC_037583
Callinectes_sapidus_reovirus_1	NC_037584
Callinectes_sapidus_reovirus_1	NC_037585
Callinectes_sapidus_reovirus_1	NC_037586
Callinectes_sapidus_reovirus_1	NC_037587
Callinectes_sapidus_reovirus_1	NC_037588
Callinectes_sapidus_reovirus_1	NC_037589
Callinectes_sapidus_reovirus_1	NC_029904
Callistephus_mottle_virus	NC_030794
Callitrichine_gammaherpesvirus_3	NC_004367
Camel_associated_drosmacovirus_1	NC_039057
Camel_associated_drosmacovirus_2	NC_039058
Camel_associated_porprismacovirus_1	NC_039064
Camel_associated_porprismacovirus_2	NC_039065
Camel_associated_porprismacovirus_3	NC_039066
Camel_associated_porprismacovirus_4	NC_039067
Camellia_chlorotic_dwarf-associated_virus	NC_040817
Camellia_lemon_glow_virus	NC_055598
Camponotus_nipponicus_virus	NC_029312
Camponotus_yamaokai_virus	NC_027212
Canada_goose_coronavirus	NC_046965
Canary_circovirus	NC_003410
Canid_alphaherpesvirus_1	NC_030117
Canine_circovirus	NC_020904
Canine_mastadenovirus_A	AC_000003
Canine_mastadenovirus_A	AC_000020
Canine_mastadenovirus_A	NC_001734
Canine_papillomavirus_21	NC_040578
Canine_papillomavirus_22	NC_040579
Canna_yellow_mottle_associated_virus	NC_030462
Canna_yellow_mottle_virus	NC_038380
Canna_yellow_streak_virus	NC_013261
Cannabis_cryptic_virus	NC_031130
Cannabis_cryptic_virus	NC_031134
Cano_Delgadito_orthohantavirus	NC_034515
Cano_Delgadito_orthohantavirus	NC_034525
Cano_Delgadito_orthohantavirus	NC_034528
Cao_Bang_orthohantavirus	NC_034474
Cao_Bang_orthohantavirus	NC_034484
Cao_Bang_orthohantavirus	NC_034485
Cape_gooseberry_ilarvirus_1	NC_040392
Cape_gooseberry_ilarvirus_1	NC_040393
Cape_gooseberry_ilarvirus_1	NC_040394
Capuchin_monkey_hepatitis_B_virus	NC_043528
Cardamom_bushy_dwarf_alphasatellite	NC_022919
Cardamom_mosaic_virus	NC_039088
Cardiospermum_yellow_leaf_curl_betasatellite	NC_010297
Carnation_cryptic_virus_3	NC_034513
Carnation_cryptic_virus_3	NC_034523
Carnation_yellow_fleck_virus	NC_022978
Carrot_Ch_virus_1	NC_025469
Carrot_Ch_virus_2	NC_025468
Carrot_cryptic_virus	NC_038823
Carrot_cryptic_virus	NC_038824
Carrot_mottle_virus	NC_011515
Carrot_torradovirus_1	NC_025479
Carrot_torradovirus_1	NC_025480
Carrot_yellow_leaf_virus	NC_013007
Cassava_Ivorian_bacilliform_virus	NC_025482
Cassava_Ivorian_bacilliform_virus	NC_025483
Cassava_Ivorian_bacilliform_virus	NC_025484
Cassava_brown_streak_virus	NC_012698
Cassava_mosaic_Madagascar_alphasatellite	NC_018628
Cassava_mosaic_Madagascar_virus	NC_017004
Cassava_mosaic_Madagascar_virus	NC_017005
Cassava_satellite_virus	NC_033817
Cassava_virus_C	NC_013111
Cassava_virus_C	NC_013112
Cassava_virus_C	NC_013113
Cassava_virus_X	NC_034375
Catharanthus_yellow_mosaic_virus	NC_025964
Catopsilia_pomona_nucleopolyhedrovirus	NC_030240
Caucasus_prunus_virus	NC_038325
Caviid_betaherpesvirus_2	NC_020231
Celery_mosaic_virus	NC_015393
Cell_fusing_agent_virus	NC_001564
Central_cimpanzee_simian_foamy_virus	NC_039024
Centrosema_yellow_spot_virus	NC_016998
Ceratobasidium_endornavirus_C	NC_031461
Ceratobasidium_endornavirus_G	NC_031464
Ceratocystis_resinifera_virus_1	NC_010754
Ceratocystis_resinifera_virus_1	NC_010755
Ceratocystis_resinifera_virus_1	NC_010705
Ceratocystis_resinifera_virus_1	NC_010706
Cercopithecine_alphaherpesvirus_2	NC_006560
Cercopithecine_alphaherpesvirus_9	NC_002686
Cercopithecine_betaherpesvirus_5	NC_027016
Cercopithecine_betaherpesvirus_5	NC_012783
Cervid_alphaherpesvirus_3	NC_055561
Chaerephon_polyomavirus_1	NC_020065
Chaetoceros_protobacilladnavirus_1	NC_007193
Chaetoceros_protobacilladnavirus_3	NC_015211
Chaetoceros_protobacilladnavirus_4	NC_014748
Chaetoceros_tenuissimus_RNA_virus_01	NC_038321
Chaetoceros_tenuissimus_RNA_virus_type-II	NC_025889
Chalara_elegans_RNA_Virus_1	NC_005883
Chamois_faeces_associated_circular_DNA_virus_1	NC_030136
Changjiang_astro-like_virus	NC_032893
Changjiang_crawfish_virus_1	NC_032874
Changjiang_crawfish_virus_2	NC_032850
Changjiang_crawfish_virus_3	NC_032868
Changjiang_crawfish_virus_5	NC_032740
Changjiang_crawfish_virus_6	NC_032801
Changjiang_crawfish_virus_7	NC_033052
Changjiang_hepe-like_virus_1	NC_033039
Changjiang_narna-like_virus_1	NC_033118
Changjiang_narna-like_virus_2	NC_033111
Changjiang_narna-like_virus_3	NC_033124
Changjiang_narna-like_virus_4	NC_033143
Changjiang_picorna-like_virus_10	NC_032823
Changjiang_picorna-like_virus_11	NC_032833
Changjiang_picorna-like_virus_12	NC_032779
Changjiang_picorna-like_virus_13	NC_032879
Changjiang_picorna-like_virus_14	NC_032773
Changjiang_picorna-like_virus_3	NC_032755
Changjiang_picorna-like_virus_4	NC_032761
Changjiang_picorna-like_virus_6	NC_032794
Changjiang_picorna-like_virus_7	NC_032860
Changjiang_picorna-like_virus_8	NC_032855
Changjiang_picorna-like_virus_9	NC_032749
Changjiang_polero-like_virus_1	NC_033018
Changjiang_sobemo-like_virus_1	NC_033011
Changjiang_sobemo-like_virus_2	NC_033029
Changjiang_tombus-like_virus_1	NC_033028
Changjiang_tombus-like_virus_10	NC_033008
Changjiang_tombus-like_virus_11	NC_033191
Changjiang_tombus-like_virus_12	NC_033042
Changjiang_tombus-like_virus_14	NC_033096
Changjiang_tombus-like_virus_15	NC_032230
Changjiang_tombus-like_virus_16	NC_033016
Changjiang_tombus-like_virus_17	NC_033123
Changjiang_tombus-like_virus_18	NC_033002
Changjiang_tombus-like_virus_19	NC_032997
Changjiang_tombus-like_virus_2	NC_033135
Changjiang_tombus-like_virus_20	NC_033155
Changjiang_tombus-like_virus_21	NC_032991
Changjiang_tombus-like_virus_22	NC_033199
Changjiang_tombus-like_virus_3	NC_033104
Changjiang_tombus-like_virus_4	NC_033076
Changjiang_tombus-like_virus_5	NC_033169
Changjiang_tombus-like_virus_6	NC_033142
Changjiang_tombus-like_virus_7	NC_033183
Changjiang_tombus-like_virus_8	NC_033063
Changjiang_tombus-like_virus_9	NC_033161
Changping_earthworm_virus_2	NC_033319
Changping_earthworm_virus_2	NC_033320
Changping_earthworm_virus_2	NC_033321
Changping_earthworm_virus_2	NC_033322
Changping_earthworm_virus_2	NC_033323
Changping_earthworm_virus_2	NC_033324
Changuinola_virus	NC_022633
Changuinola_virus	NC_022634
Changuinola_virus	NC_022635
Changuinola_virus	NC_022636
Changuinola_virus	NC_022637
Changuinola_virus	NC_022638
Changuinola_virus	NC_022639
Changuinola_virus	NC_022640
Changuinola_virus	NC_022641
Changuinola_virus	NC_022642
Chaoyang_virus	NC_017086
Chapare_mammarenavirus	NC_010562
Chapare_mammarenavirus	NC_010563
Chayote_mosaic_virus	NC_002588
Chenopodium_leaf_curl_virus	NC_038440
Cherax_quadricarinatus_iridovirus	NC_040612
Cherry_associated_luteovirus	NC_031800
Cherry_mottle_leaf_virus	NC_002500
Cherry_rusty_mottle_associated_virus	NC_020996
Cherry_twisted_leaf_associated_virus	NC_024449
Cherry_virus_Trakiya	NC_040561
Chicken_associated_cyclovirus_2	NC_040639
Chicken_associated_huchismacovirus_1	NC_039059
Chicken_associated_huchismacovirus_2	NC_039060
Chicken_associated_smacovirus	NC_033275
Chicken_picobirnavirus	NC_040438
Chicken_picobirnavirus	NC_040439
Chicken_picornavirus_1	NC_024765
Chicken_picornavirus_4	NC_024768
Chickpea_chlorosis_Australia_virus	NC_022131
Chickpea_chlorotic_dwarf_virus	NC_011058
Chickpea_chlorotic_stunt_virus	NC_008249
Chickpea_redleaf_virus	NC_014739
Chickpea_redleaf_virus_2	NC_055579
Chickpea_yellow_dwarf_virus	NC_025475
Chickpea_yellows_virus	NC_038478
Chikungunya_virus	NC_004162
Chili_leaf_curl_Bhatinda_betasatellite	NC_021345
Chili_leaf_curl_Sri_Lanka_betasatellite	NC_038676
Chili_leaf_curl_betasatellite	NC_005048
Chilli_leaf_curl_Ahmedabad_virus-India_[India/Ahmedabad/2014]	NC_028046
Chilli_leaf_curl_Gonda_virus	NC_055136
Chilli_leaf_curl_India_alphasatellite	NC_027431
Chilli_leaf_curl_India_virus	NC_038875
Chilli_leaf_curl_Multan_alphasatellite	NC_013103
Chilli_leaf_curl_Sri_Lanka_virus	NC_055131
Chilli_leaf_curl_alphasatellite	NC_039234
Chilli_ringspot_virus	NC_016044
Chilli_veinal_mottle_virus	NC_005778
Chim_orthonairovirus	NC_043434
Chim_orthonairovirus	NC_043435
Chim_orthonairovirus	NC_043436
Chimpanzee_associated_porprismacovirus_1	NC_039068
Chimpanzee_associated_porprismacovirus_2	NC_039069
Chimpanzee_faeces_associated_circular_DNA_molecule_1	NC_030461
Chimpanzee_faeces_associated_circular_DNA_virus_1	NC_030466
Chinese_yam_necrotic_mosaic_virus	NC_018455
Chino_del_tomate_Amazonas_virus	NC_038443
Chiqui_virus	NC_040498
Chiqui_virus	NC_040499
Chiqui_virus	NC_040500
Chiqui_virus	NC_040501
Chiqui_virus	NC_040502
Chiqui_virus	NC_040503
Chiqui_virus	NC_040504
Chiqui_virus	NC_040505
Chiqui_virus	NC_040506
Chirohepevirus_eptesici	NC_018382
Chobar_Gorge_virus	NC_027553
Chobar_Gorge_virus	NC_027554
Chobar_Gorge_virus	NC_027555
Chobar_Gorge_virus	NC_027556
Chobar_Gorge_virus	NC_027557
Chobar_Gorge_virus	NC_027558
Chobar_Gorge_virus	NC_027559
Chobar_Gorge_virus	NC_027560
Chobar_Gorge_virus	NC_027561
Chobar_Gorge_virus	NC_027562
Chocolate_lily_virus_A	NC_016443
Chocolate_lily_virus_A	NC_016444
Chondrostereum_purpureum_cryptic_virus_1	NC_038915
Chondrostereum_purpureum_cryptic_virus_1	NC_038916
Choristoneura_biennis_entomopoxvirus	NC_021248
Choristoneura_rosaceana_nucleopolyhedrovirus	NC_021924
Chronic_bee_paralysis_virus	NC_010711
Chronic_bee_paralysis_virus	NC_010712
Chrysanthemum_virus_B	NC_009087
Chrysochromulina_ericina_virus	NC_028094
Cimodo_virus	NC_024910
Cimodo_virus	NC_024911
Cimodo_virus	NC_024912
Cimodo_virus	NC_024913
Cimodo_virus	NC_024914
Cimodo_virus	NC_024915
Cimodo_virus	NC_024916
Cimodo_virus	NC_024917
Cimodo_virus	NC_024918
Cimodo_virus	NC_024919
Cimodo_virus	NC_024920
Cimodo_virus	NC_023420
Circovirus_sp.	NC_034210
Circular_ssDNA_virus_sp.	NC_030449
Circulifer_tenellus_virus_1	NC_014360
Citrus_chlorotic_dwarf_associated_virus	NC_018151
Citrus_leaf_rugose_virus	NC_003548
Citrus_leaf_rugose_virus	NC_003546
Citrus_leaf_rugose_virus	NC_003547
Citrus_leprosis_virus_C	NC_008169
Citrus_leprosis_virus_C	NC_008170
Citrus_leprosis_virus_C2	NC_038848
Citrus_leprosis_virus_C2	NC_038849
Citrus_vein_enation_virus	NC_021564
Citrus_yellow_vein_clearing_virus	NC_026592
Clematis_chlorotic_mottle_virus	NC_033777
Cleome_golden_mosaic_virus	NC_015397
Cleome_leaf_crumple_alphasatellite	NC_014646
Cleome_leaf_crumple_virus	NC_016572
Cleome_leaf_crumple_virus	NC_016578
Clerodendron_golden_mosaic_virus	NC_010713
Clerodendron_golden_mosaic_virus	NC_010714
Clerodendrum_golden_mosaic_China_virus	NC_011346
Clerodendrum_golden_mosaic_China_virus	NC_011347
Clerodendrum_golden_mosaic_Jiangsu_virus	NC_038876
Clitoria_yellow_mottle_virus	NC_016519
Clostera_anachoreta_granulovirus	NC_015398
Clostera_anastomosis_granulovirus_B	NC_038371
Cnidium_virus_X	NC_055546
Cnidoscolus_mosaic_leaf_deformation_virus	NC_040184
Cnidoscolus_mosaic_leaf_deformation_virus	NC_038982
Coccinia_mosaic_Tamil_Nadu_virus	NC_024809
Coccinia_mosaic_Tamil_Nadu_virus	NC_024810
Cockroach_associated_cyclovirus_1	NC_020206
Cocksfoot_mild_mosaic_virus	NC_011108
Coconut_foliar_decay_alphasatellite_2	NC_055551
Coconut_foliar_decay_alphasatellite_3	NC_040624
Coconut_foliar_decay_alphasatellite_3	NC_040696
Coconut_foliar_decay_alphasatellite_4	NC_055552
Coconut_foliar_decay_alphasatellite_5	NC_055553
Coconut_foliar_decay_alphasatellite_6	NC_040697
Coconut_foliar_decay_alphasatellite_7	NC_040812
Codiaeum_leaf_curl_betasatellite	NC_055549
Coleus_vein_necrosis_virus	NC_009764
Colletotrichum_higginsianum_non-segmented_dsRNA_virus_1	NC_028242
Colombian_potato_soil-borne_virus	NC_029034
Colombian_potato_soil-borne_virus	NC_029035
Colombian_potato_soil-borne_virus	NC_029037
Columbid_alphaherpesvirus_1	NC_034266
Columbid_alphaherpesvirus_1	NC_024450
Common_bean-associated_gemycircularvirus	NC_030887
Common_bean_mottle_virus	NC_040189
Common_bean_mottle_virus	NC_038988
Common_bean_severe_mosaic_virus	NC_040190
Common_bean_severe_mosaic_virus	NC_031961
Common_bottlenose_dolphin_gammaherpesvirus_1_strain_Sarasota	NC_035117
Common_midwife_toad_virus	NC_039034
Common_moorhen_coronavirus_HKU21	NC_016996
Condylorrhiza_vestigialis_MNPV	NC_026430
Corchorus_golden_mosaic_virus	NC_009644
Corchorus_golden_mosaic_virus	NC_009646
Corchorus_yellow_spot_virus	NC_008492
Corchorus_yellow_spot_virus	NC_008493
Corchorus_yellow_vein_mosaic_betasatellite	NC_020475
Corchorus_yellow_vein_mosaic_virus	NC_020473
Cordyline_virus_1	NC_038421
Coronavirus_AcCoV-JC34	NC_034972
Corriparta_virus	NC_038564
Corriparta_virus	NC_038565
Corriparta_virus	NC_038566
Corriparta_virus	NC_038567
Corriparta_virus	NC_038568
Corriparta_virus	NC_038569
Corriparta_virus	NC_038570
Corriparta_virus	NC_038571
Corriparta_virus	NC_038572
Corriparta_virus	NC_038573
Cosavirus_A	NC_012800
Cosavirus_D	NC_012802
Cosavirus_E	NC_012798
Costus_stripe_mosaic_virus	NC_055568
Cotton_chlorotic_spot_virus	NC_038794
Cotton_chlorotic_spot_virus	NC_038795
Cotton_leaf_crumple_virus	NC_004580
Cotton_leaf_crumple_virus	NC_004581
Cotton_leaf_curl_Burewala_alphasatellite	NC_013803
Cotton_leaf_curl_Burewala_betasatellite	NC_013802
Cotton_leaf_curl_Burewala_virus	NC_012137
Cotton_leaf_curl_Gezira_alphasatellite	NC_013593
Cotton_leaf_curl_Gezira_betasatellite	NC_006935
Cotton_leaf_curl_Lucknow_alphasatellite	NC_015327
Cotton_leaf_curl_Multan_betasatellite	NC_009535
Cotton_leaf_curl_Shahdadpur_virus	NC_029648
Cotton_leaf_curl_betasatellite	NC_017829
Cotton_leaf_curl_betasatellite	NC_003200
Cotton_leaf_curl_virus	NC_031760
Cotton_leafroll_dwarf_virus	NC_014545
Cotton_yellow_mosaic_virus	NC_030310
Cotton_yellow_mosaic_virus	NC_030311
Cow_vetch_latent_virus	NC_040744
Cow_vetch_latent_virus	NC_040745
Cow_vetch_latent_virus	NC_040746
Cow_vetch_latent_virus	NC_040747
Cow_vetch_latent_virus	NC_040748
Cow_vetch_latent_virus	NC_040749
Cow_vetch_latent_virus	NC_040750
Cow_vetch_latent_virus	NC_040751
Cowpea_bright_yellow_mosaic_virus	NC_055489
Cowpea_bright_yellow_mosaic_virus	NC_055490
Cowpea_mild_mottle_virus	NC_014730
Cowpea_mottle_virus	NC_003535
Cowpea_polerovirus_1	NC_034246
Cowpea_polerovirus_2	NC_034247
Cowpea_severe_leaf_curl-associated_DNA_beta	NC_006952
Cowpox_virus	NC_003663
Cricetid_gammaherpesvirus_2	NC_015049
Crimean-Congo_hemorrhagic_fever_orthonairovirus	NC_005300
Crimean-Congo_hemorrhagic_fever_orthonairovirus	NC_005301
Crimean-Congo_hemorrhagic_fever_orthonairovirus	NC_005302
Crimson_clover_cryptic_virus_2	NC_038837
Crimson_clover_cryptic_virus_2	NC_038838
Crohivirus_A	NC_025474
Croton_golden_mosaic_virus	NC_055463
Croton_golden_mosaic_virus	NC_055464
Croton_yellow_vein_mosaic_alphasatellite	NC_013801
Croton_yellow_vein_mosaic_betasatellite	NC_008579
Croton_yellow_vein_mosaic_virus	NC_004300
Croton_yellow_vein_virus	NC_014473
Cryphonectria_parasitica_bipartite_mycovirus_1	NC_021222
Cryphonectria_parasitica_bipartite_mycovirus_1	NC_021223
Cryptophlebia_peltastica_nucleopolyhedrovirus	NC_055500
Cryptosporidium_parvum_virus_1	NC_038843
Cryptosporidium_parvum_virus_1	NC_038844
Ctenophore-associated_circular_genome_1	NC_029112
Ctenophore-associated_circular_genome_3	NC_029114
Ctenophore-associated_circular_genome_4	NC_029115
Cucumber_chlorotic_leaf_virus	NC_060103
Cucumber_chlorotic_leaf_virus	NC_055582
Cucumber_vein_yellowing_virus	NC_006941
Cucurbit_aphid_borne_yellows_virus_associated_RNA	NC_026508
Cucurbit_chlorotic_yellows_virus	NC_018173
Cucurbit_chlorotic_yellows_virus	NC_018174
Cucurbit_vein_banding_virus	NC_035134
Cucurbit_yellow_mosaic_alphasatellite	NC_029907
Cucurbit_yellow_stunting_disorder_virus	NC_004809
Cucurbit_yellow_stunting_disorder_virus	NC_004810
Culex_Tetra-like_virus	NC_040717
Culex_pipiens-associated_Tunisia_virus	NC_040723
Culex_tritaeniorhynchus_totivirus	NC_040670
Currant_latent_virus	NC_029036
Currant_latent_virus	NC_029038
Currant_virus_A	NC_029301
Cybaeus_spider_associated_circular_virus_1	NC_040367
Cycad_leaf_necrosis_virus	NC_011097
Cyclovirus_PKgoat21/PAK/2009	NC_014927
Cyclovirus_ZM36a	NC_025476
Cymbidium_chlorotic_mosaic_virus	NC_027123
Cynomolgus_cytomegalovirus	NC_033176
Cypovirus_14	NC_003006
Cypovirus_14	NC_003007
Cypovirus_14	NC_003008
Cypovirus_14	NC_003009
Cypovirus_14	NC_003010
Cypovirus_14	NC_003011
Cypovirus_14	NC_003012
Cypovirus_14	NC_003013
Cypovirus_14	NC_003014
Cypovirus_14	NC_003015
Cypovirus_5	NC_010661
Cypovirus_5	NC_010662
Cypovirus_5	NC_010663
Cypovirus_5	NC_010664
Cypovirus_5	NC_010665
Cypovirus_5	NC_010666
Cypovirus_5	NC_010667
Cypovirus_5	NC_010668
Cypovirus_5	NC_010669
Cypovirus_5	NC_010670
Cyprinid_herpesvirus_1	NC_019491
Cyprinid_herpesvirus_2	NC_019495
Cyprinid_herpesvirus_3	NC_009127
Cyrtanthus_elatus_virus_A	NC_017977
Cytorhabdovirus_caricae	NC_055504
Cytorhabdovirus_fragariae	NC_055567
Dahlia_mosaic_virus	NC_018616
Dalechampia_chlorotic_mosaic_virus	NC_018716
Dalechampia_chlorotic_mosaic_virus	NC_018718
Danaus_plexippus_plexippus_iteravirus	NC_023842
Daphne_mosaic_virus	NC_008028
Daphne_virus_S	NC_008020
Daphne_virus_Y	NC_038984
Dasheen_mosaic_virus	NC_003537
Datura_leaf_curl_virus	NC_043531
Datura_leaf_distortion_virus	NC_018715
Datura_leaf_distortion_virus	NC_018717
Deer_faeces_associated_circular_DNA_virus_1	NC_030132
Deer_mastadenovirus_B	NC_034834
Deinbollia_mosaic_virus	NC_029803
Deinbollia_mosaic_virus	NC_029804
Delisea_pulchra_RNA_virus	NC_029131
Deltapolyomavirus_canis	NC_055559
Dendrobium_chlorotic_mosaic_virus	NC_055520
Desmodium_leaf_distortion_virus	NC_008494
Desmodium_leaf_distortion_virus	NC_008495
Desmodium_mottle_virus	NC_040192
Desmodium_mottle_virus	NC_039001
Desmodus_rotundus_endogenous_retrovirus	NC_027117
Desmodus_rotundus_parvovirus	NC_032097
Diachasmimorpha_longicaudata_rhabdovirus	NC_030451
Diascia_yellow_mottle_virus	NC_011086
Diatraea_saccharalis_densovirus	NC_001899
Diatraea_saccharalis_granulovirus	NC_028491
Didemnum_sp._Sea_Squirt_associated_virus	NC_027782
Digitaria_ciliaris_striate_mosaic_virus	NC_018579
Digitaria_didactyla_striate_mosaic_virus	NC_014547
Dill_cryptic_virus_1	NC_022614
Dill_cryptic_virus_1	NC_022615
Dill_cryptic_virus_2	NC_021147
Dill_cryptic_virus_2	NC_021148
Diodia_vein_chlorosis_virus	NC_038786
Diodia_vein_chlorosis_virus	NC_038787
Dioscorea_bacilliform_AL_virus	NC_038381
Dioscorea_bacilliform_RT_virus_1	NC_038986
Dioscorea_bacilliform_RT_virus_2	NC_038987
Dioscorea_bacilliform_TR_virus	NC_038995
Dioscorea_bacilliform_virus	NC_009010
Dioscorea_mosaic_associated_virus	NC_031763
Dioscorea_mosaic_associated_virus	NC_031766
Diplodia_scrobiculata_RNA_virus_1	NC_013699
Discula_destructiva_virus_1	NC_002797
Discula_destructiva_virus_1	NC_002800
Discula_destructiva_virus_2	NC_003710
Discula_destructiva_virus_2	NC_003711
Diuris_virus_A	NC_019029
Diuris_virus_B	NC_019030
Dobrava-Belgrade_orthohantavirus	NC_005233
Dobrava-Belgrade_orthohantavirus	NC_005234
Dobrava-Belgrade_orthohantavirus	NC_005235
Dolichos_yellow_mosaic_virus	NC_024779
Dolichos_yellow_mosaic_virus	NC_005338
Donggang_virus	NC_016997
Donkey_orchid_symptomless_virus	NC_022894
Donkey_orchid_virus_A	NC_021197
Dracaena_mottle_virus	NC_008034
Dragonfly_associated_cyclovirus	NC_040826
Dragonfly_associated_cyclovirus_1	NC_023886
Dragonfly_associated_cyclovirus_2	NC_023869
Dragonfly_associated_cyclovirus_3	NC_023868
Dragonfly_associated_cyclovirus_4	NC_039214
Dragonfly_associated_cyclovirus_5	NC_023866
Dragonfly_associated_cyclovirus_6	NC_038408
Dragonfly_associated_cyclovirus_7	NC_038409
Dragonfly_associated_cyclovirus_8	NC_038410
Dragonfly_circularisvirus	NC_023853
Dromedary_astrovirus	NC_027711
Dromedary_stool-associated_circular_ssDNA_virus	NC_025959
Drosophila_A_virus	NC_012958
Drosophila_immigrans_Nora_virus	NC_024488
Drosophila_innubila_nudivirus	NC_040699
Drosophila_melanogaster_totivirus_SW-2009a	NC_013499
Drosophila_subobscura_Nora_virus	NC_024487
Duck_associated_cyclovirus_1	NC_034977
Duck_circovirus	NC_007220
Duck_circovirus	NC_006561
Duck_circovirus	NC_005053
Duranta_leaf_curl_virus	NC_038980
East_African_cassava_mosaic_Kenya_virus	NC_011583
East_African_cassava_mosaic_Kenya_virus	NC_011584
East_African_cassava_mosaic_Malawi_virus	NC_038877
East_African_cassava_mosaic_Malawi_virus	NC_022644
East_African_cassava_mosaic_Malawi_virus	NC_022645
East_African_cassava_mosaic_Zanzibar_virus	NC_004655
East_African_cassava_mosaic_Zanzibar_virus	NC_004656
Eastern_chimpanzee_simian_foamy_virus	NC_039025
Eastern_equine_encephalitis_virus	NC_003899
Ecklonia_radiata-associated_virus_1	NC_040707
Ecklonia_radiata-associated_virus_3	NC_040823
Ecklonia_radiata-associated_virus_5	NC_040824
Ecklonia_radiata-associated_virus_7	NC_040567
Ecklonia_radiata-associated_virus_8	NC_040637
Eclipta_yellow_vein_alphasatellite	NC_055475
Eclipta_yellow_vein_virus	NC_016660
Eggplant_mottled_crinkle_virus	NC_023339
Eilat_virus	NC_018615
Eimeria_stiedai_RNA_virus_1	NC_040530
Elderberry_aureusvirus_1	NC_040713
Elderberry_carlavirus_A	NC_029085
Elderberry_carlavirus_B	NC_029086
Elderberry_latent_virus	NC_026239
Elephant_endotheliotropic_herpesvirus_4	NC_028379
Elephant_endotheliotropic_herpesvirus_5	NC_024696
Elephantid_betaherpesvirus_1	NC_020474
Eleusine_indica_associated_virus	NC_055572
Elm_mottle_virus	NC_003570
Elm_mottle_virus	NC_003569
Elm_mottle_virus	NC_003568
Emaravirus_cajani	NC_029556
Emaravirus_cajani	NC_029557
Emaravirus_cajani	NC_029569
Emaravirus_cajani	NC_029574
Emaravirus_cajani	NC_029575
Emaravirus_cordylinae	NC_055641
Emaravirus_cordylinae	NC_055642
Emaravirus_cordylinae	NC_055643
Emaravirus_cordylinae	NC_055644
Emaravirus_cordylinae	NC_055645
Emaravirus_fici	NC_029562
Emaravirus_fici	NC_029563
Emaravirus_fici	NC_029564
Emaravirus_fici	NC_029565
Emaravirus_fici	NC_029566
Emaravirus_fici	NC_029568
Emaravirus_idaeobati	NC_029558
Emaravirus_idaeobati	NC_029559
Emaravirus_idaeobati	NC_029560
Emaravirus_idaeobati	NC_029561
Emaravirus_idaeobati	NC_029567
Emaravirus_idaeobati	NC_029571
Emaravirus_idaeobati	NC_029572
Emaravirus_idaeobati	NC_029573
Emaravirus_kiwii	NC_055646
Emaravirus_kiwii	NC_055647
Emaravirus_kiwii	NC_055648
Emaravirus_kiwii	NC_055649
Emaravirus_kiwii	NC_055650
Emaravirus_kiwii	NC_055651
Emaravirus_rosae	NC_034979
Emaravirus_rosae	NC_034980
Emaravirus_rosae	NC_034981
Emaravirus_rosae	NC_015298
Emaravirus_rosae	NC_015299
Emaravirus_rosae	NC_015300
Emaravirus_rosae	NC_015301
Emaravirus_toordali	NC_030658
Emaravirus_toordali	NC_030659
Emaravirus_toordali	NC_030660
Emaravirus_toordali	NC_030661
Emaravirus_toordali	NC_030662
Emaravirus_toordali	NC_030663
Emaravirus_tritici	NC_029549
Emaravirus_tritici	NC_029550
Emaravirus_tritici	NC_029551
Emaravirus_tritici	NC_029552
Emaravirus_tritici	NC_029553
Emaravirus_tritici	NC_029554
Emaravirus_tritici	NC_029555
Emaravirus_tritici	NC_029570
Emilia_sonchifolia_yellow_vein_Thailand_virus	NC_035473
Emilia_yellow_vein_Fujian_betasatellite	NC_055560
Emilia_yellow_vein_Fujian_virus	NC_055511
Emilia_yellow_vein_virus-associated_DNA_beta	NC_012666
Emiliania_huxleyi_virus_86	NC_007346
Enterovirus_A	NC_038306
Enterovirus_A	NC_030454
Enterovirus_A	NC_001612
Enterovirus_C	NC_002058
Enterovirus_D	NC_038308
Enterovirus_D	NC_001430
Enterovirus_goat/JL14	NC_034267
Epichloe_festucae_virus_1	NC_038930
Epinotia_aporema_granulovirus	NC_018875
Epirus_cherry_virus	NC_011065
Epirus_cherry_virus	NC_011066
Epirus_cherry_virus	NC_011067
Epizootic_haematopoietic_necrosis_virus	NC_028461
Epizootic_haematopoietic_necrosis_virus	NC_017940
Eptesicus_fuscus_gammaherpesvirus	NC_040615
Eptesipox_virus	NC_035460
Equid_alphaherpesvirus_1	NC_001491
Equid_alphaherpesvirus_3	NC_024771
Equid_alphaherpesvirus_4	NC_001844
Equid_alphaherpesvirus_8	NC_017826
Equid_alphaherpesvirus_9	NC_011644
Equid_gammaherpesvirus_2	NC_001650
Equid_gammaherpesvirus_5	NC_026421
Equine_parvovirus_H	NC_040652
Equine_rhinitis_A_virus	NC_039209
Eragrostis_curvula_streak_virus	NC_012664
Eragrostis_minor_streak_virus	NC_015553
Eragrostis_streak_virus	NC_010352
Erectites_yellow_mosaic_virus	NC_009549
Erectites_yellow_mosaic_virus_satellite_DNA_beta	NC_009559
Erethizon_dorsatum_papillomavirus_2	NC_040580
Erinnyis_ello_granulovirus	NC_025257
Eriocheir_sinensis_reovirus	NC_043180
Eriocheir_sinensis_reovirus	NC_043181
Eriocheir_sinensis_reovirus	NC_043182
Eriocheir_sinensis_reovirus	NC_043183
Eriocheir_sinensis_reovirus	NC_043184
Eriocheir_sinensis_reovirus	NC_043185
Eriocheir_sinensis_reovirus	NC_043186
Eriocheir_sinensis_reovirus	NC_043187
Eriocheir_sinensis_reovirus	NC_043188
Eriocheir_sinensis_reovirus	NC_043189
Eriocheir_sinensis_reovirus	NC_043190
Eriocheir_sinensis_reovirus	NC_043191
Erysiphe_necator_mitovirus_1	NC_037054
Erysiphe_necator_mitovirus_2	NC_037055
Erysiphe_necator_mitovirus_3	NC_037056
Etheostoma_fonticola_aquareovirus	NC_030405
Etheostoma_fonticola_aquareovirus	NC_030406
Etheostoma_fonticola_aquareovirus	NC_030407
Etheostoma_fonticola_aquareovirus	NC_030408
Etheostoma_fonticola_aquareovirus	NC_030409
Etheostoma_fonticola_aquareovirus	NC_030410
Etheostoma_fonticola_aquareovirus	NC_030411
Etheostoma_fonticola_aquareovirus	NC_030412
Etheostoma_fonticola_aquareovirus	NC_030413
Etheostoma_fonticola_aquareovirus	NC_030414
Etheostoma_fonticola_aquareovirus	NC_030415
Ethiopian_tobacco_bushy_top_virus	NC_024808
Eubenangee_virus	NC_038584
Eubenangee_virus	NC_038585
Eubenangee_virus	NC_038586
Eubenangee_virus	NC_038587
Eubenangee_virus	NC_038588
Eubenangee_virus	NC_038589
Eubenangee_virus	NC_038590
Eubenangee_virus	NC_038591
Eubenangee_virus	NC_038592
Eubenangee_virus	NC_038593
Eulipotyphla_protoparvovirus_1	NC_026815
Euonymus_yellow_mottle_associated_virus	NC_055574
Euonymus_yellow_vein_virus	NC_035190
Eupatorium_yellow_vein_betasatellite	NC_004515
Eupatorium_yellow_vein_mosaic_betasatellite	NC_038677
Euphorbia_caput-medusae_latent_virus	NC_030238
Euphorbia_leaf_curl_Guangxi_virus	NC_038881
Euphorbia_leaf_curl_virus	NC_005319
Euphorbia_mosaic_Peru_virus	NC_039082
Euphorbia_mosaic_virus	NC_008304
Euphorbia_mosaic_virus	NC_008305
Euphorbia_ringspot_virus	NC_031339
Euphorbia_yellow_leaf_curl_virus	NC_038976
Euphorbia_yellow_mosaic_virus	NC_012553
Euphorbia_yellow_mosaic_virus	NC_012554
Euproctis_pseudoconspersa_nucleopolyhedrovirus	NC_012639
European_mountain_ash_ringspot-associated_virus	NC_013105
European_mountain_ash_ringspot-associated_virus	NC_013106
European_mountain_ash_ringspot-associated_virus	NC_013107
European_mountain_ash_ringspot-associated_virus	NC_013108
Everglades_virus	NC_038671
Faba_bean_necrotic_stunt_alphasatellite_1	NC_023881
Faba_bean_necrotic_stunt_alphasatellite_2	NC_023880
Faba_bean_necrotic_stunt_virus	NC_013094
Faba_bean_necrotic_stunt_virus	NC_013095
Faba_bean_necrotic_stunt_virus	NC_013096
Faba_bean_necrotic_stunt_virus	NC_013097
Faba_bean_necrotic_stunt_virus	NC_013098
Faba_bean_necrotic_stunt_virus	NC_013099
Faba_bean_necrotic_stunt_virus	NC_013100
Faba_bean_necrotic_stunt_virus	NC_013101
Faba_bean_necrotic_yellows_C7_alphasatellite	NC_003565
Faba_bean_necrotic_yellows_virus	NC_024457
Faba_bean_necrotic_yellows_virus	NC_003559
Faba_bean_necrotic_yellows_virus	NC_003560
Faba_bean_necrotic_yellows_virus	NC_003561
Faba_bean_necrotic_yellows_virus	NC_003562
Faba_bean_necrotic_yellows_virus	NC_003563
Faba_bean_necrotic_yellows_virus	NC_003564
Faba_bean_necrotic_yellows_virus	NC_003566
Faba_bean_polerovirus_1	NC_055495
Fako_virus	NC_025485
Fako_virus	NC_025486
Fako_virus	NC_025487
Fako_virus	NC_025488
Fako_virus	NC_025489
Fako_virus	NC_025490
Fako_virus	NC_025491
Fako_virus	NC_025492
Fako_virus	NC_025493
Fall_chinook_aquareovirus	NC_034162
Fall_chinook_aquareovirus	NC_034163
Fall_chinook_aquareovirus	NC_034164
Fall_chinook_aquareovirus	NC_034165
Fall_chinook_aquareovirus	NC_034166
Fall_chinook_aquareovirus	NC_034168
Fall_chinook_aquareovirus	NC_034169
Fall_chinook_aquareovirus	NC_034170
Fall_chinook_aquareovirus	NC_034171
Fall_chinook_aquareovirus	NC_034172
Fall_chinook_aquareovirus	NC_034173
Farfantepenaeus_duorarum_circovirus	NC_040363
Farfantepenaeus_duorarum_pink_shrimp_associated_circular_virus	NC_027787
Farmington_virus	NC_025253
Feline_astrovirus_2	NC_022249
Feline_immunodeficiency_virus	NC_001482
Feline_morbillivirus	NC_039196
Feline_picornavirus	NC_016156
Felis_catus_papillomavirus_type_5	NC_035479
Ferret_coronavirus	NC_030292
Fiddler_Crab_associated_circular_virus	NC_027791
Fig_badnavirus_1	NC_017830
Fig_cryptic_virus	NC_015494
Fig_cryptic_virus	NC_015495
Fig_fleck-associated_virus	NC_015229
Fiji_disease_virus	NC_007154
Fiji_disease_virus	NC_007155
Fiji_disease_virus	NC_007156
Fiji_disease_virus	NC_007157
Fiji_disease_virus	NC_007158
Fiji_disease_virus	NC_007159
Fiji_disease_virus	NC_007160
Fiji_disease_virus	NC_007161
Fiji_disease_virus	NC_007162
Fiji_disease_virus	NC_007163
Finch_circovirus	NC_008522
Fire_ant_associated_circular_virus_1	NC_040366
Flamingopox_virus_FGPVKD09	NC_036582
Formica_exsecta_virus_1	NC_023021
Fort_Morgan_virus	NC_013528
Fowl_aviadenovirus_C	NC_015323
Fowl_aviadenovirus_E	NC_038332
Fowl_aviadenovirus_E	NC_014969
Fox_fecal_rhabdovirus	NC_028867
Fragaria_chiloensis_latent_virus	NC_006566
Fragaria_chiloensis_latent_virus	NC_006567
Fragaria_chiloensis_latent_virus	NC_006568
Frangipani_mosaic_virus	NC_014546
Freesia_mosaic_virus	NC_014064
French_bean_leaf_curl_virus	NC_018090
French_bean_severe_leaf_curl_virus	NC_018453
Fritillary_virus_Y	NC_010954
Frog_virus_3	NC_038507
Frog_virus_3	NC_030842
Frog_virus_3	NC_005946
Fur_seal_faeces_associated_circular_DNA_virus	NC_023879
Fur_seal_picorna-like_virus	NC_035110
Furcraea_necrotic_streak_virus	NC_020469
Fusarium_asiaticum_victorivirus_1	NC_040653
Fusarium_graminearum_alternavirus_1	NC_036596
Fusarium_graminearum_alternavirus_1	NC_036601
Fusarium_graminearum_dsRNA_mycovirus-3	NC_013469
Fusarium_graminearum_mycotymovirus_1	NC_040784
Fusarium_poae_alternavirus_1	NC_030880
Fusarium_poae_alternavirus_1	NC_030881
Fusarium_poae_alternavirus_1	NC_030883
Fusarium_poae_mycovirus_1	NC_030869
Fusarium_poae_narnavirus_1	NC_030865
Fusarium_poae_narnavirus_2	NC_030866
Fusarium_poae_partitivirus_2	NC_030878
Fusarium_poae_partitivirus_2	NC_030879
Fusarium_poae_victorivirus_1	NC_030867
Fusarium_poae_virus_1	NC_030877
Fusarium_poae_virus_1	NC_030882
Fusarium_poae_virus_1	NC_003883
Fusarium_poae_virus_1	NC_003884
Fusarium_redolens_polymycovirus_1	NC_055274
Fusarium_redolens_polymycovirus_1	NC_055275
Fusarium_redolens_polymycovirus_1	NC_055276
Fusarium_redolens_polymycovirus_1	NC_055277
Fusarium_redolens_polymycovirus_1	NC_055278
Fusarium_redolens_polymycovirus_1	NC_055279
Fusarium_redolens_polymycovirus_1	NC_055280
Fusarium_redolens_polymycovirus_1	NC_055281
Gaillardia_latent_virus	NC_023892
Gairo_mammarenavirus	NC_026246
Gairo_mammarenavirus	NC_026247
Gallid_alphaherpesvirus_1	NC_006623
Gallid_alphaherpesvirus_2	NC_002229
Gallid_alphaherpesvirus_3	NC_002577
Gammapapillomavirus_sp.	NC_040550
Gammapapillomavirus_sp.	NC_040619
Gammapapillomavirus_sp.	NC_040620
Gammapapillomavirus_sp.	NC_040688
Gammapapillomavirus_sp.	NC_040691
Gammapapillomavirus_sp.	NC_040803
Gammapapillomavirus_sp.	NC_040804
Gammapapillomavirus_sp.	NC_040805
Gammapapillomavirus_sp.	NC_040806
Gammapolyomavirus_lonmaja	NC_039053
Gammarus_sp._amphipod_associated_circular_virus	NC_027793
Garlic_common_latent_virus	NC_016440
Garlic_virus_A	NC_003375
Garlic_virus_B	NC_025789
Garlic_virus_C	NC_003376
Garlic_virus_D	NC_022961
Garlic_virus_E	NC_004012
Garlic_virus_X	NC_001800
Garrulus_glandarius_associated_circular_virus_1	NC_035209
Gata_virus	NC_031691
Gayfeather_mild_mottle_virus	NC_012134
Gayfeather_mild_mottle_virus	NC_012135
Gayfeather_mild_mottle_virus	NC_012136
Gemycircularvirus_HV-GcV1	NC_030447
Gemycircularvirus_sp.	NC_040379
Gentian_ovary_ringspot_virus	NC_024501
Gentian_ovary_ringspot_virus	NC_024502
Giardia_lamblia_virus	NC_003555
Gill-associated_virus	NC_010306
Goat_torovirus	NC_034976
Golden_Marseillevirus	NC_031465
Golden_shiner_totivirus	NC_030295
Golden_silk_orbweaver_associated_circular_virus_1	NC_040337
Gomphocarpus_mosaic_virus	NC_055470
Goose_astrovirus	NC_034567
Goose_calicivirus	NC_024078
Goose_circovirus	NC_003054
Gooseberry_vein_banding_associated_virus	NC_018105
Gorilla_associated_porprismacovirus_1	NC_026319
Gossypium_darwinii_symptomless_alphasatellite	NC_039232
Gossypium_davidsonii_symptomless_alphasatellite	NC_013011
Gossypium_mustelinum_symptomless_alphasatellite	NC_038954
Gossypium_punctatum_mild_leaf_curl_virus	NC_012120
Gossypium_punctatum_mild_leaf_curl_virus	NC_011805
Goutanap_virus	NC_025357
Grapevine_Bulgarian_latent_virus	NC_015492
Grapevine_Bulgarian_latent_virus	NC_015493
Grapevine_Cabernet_Sauvignon_reovirus	NC_035935
Grapevine_Cabernet_Sauvignon_reovirus	NC_035936
Grapevine_Cabernet_Sauvignon_reovirus	NC_035937
Grapevine_Cabernet_Sauvignon_reovirus	NC_035938
Grapevine_Cabernet_Sauvignon_reovirus	NC_035939
Grapevine_Cabernet_Sauvignon_reovirus	NC_027802
Grapevine_Cabernet_Sauvignon_reovirus	NC_027808
Grapevine_Cabernet_Sauvignon_reovirus	NC_027809
Grapevine_Cabernet_Sauvignon_reovirus	NC_027810
Grapevine_Cabernet_Sauvignon_reovirus	NC_027816
Grapevine_Pinot_gris_virus	NC_015782
Grapevine_Red_Globe_virus	NC_030693
Grapevine_Roditis_leaf_discoloration-associated_virus	NC_027131
Grapevine_Syrah_virus_1	NC_012484
Grapevine_associated_narnavirus-1	NC_028473
Grapevine_associated_tymo-like_virus	NC_040837
Grapevine_asteroid_mosaic_associated_virus	NC_031692
Grapevine_badnavirus_1	NC_055481
Grapevine_deformation_virus	NC_017938
Grapevine_deformation_virus	NC_017939
Grapevine_enamovirus_1	NC_034836
Grapevine_fabavirus	NC_039072
Grapevine_fabavirus	NC_039073
Grapevine_geminivirus_A	NC_031340
Grapevine_leafroll-associated_virus_10	NC_011702
Grapevine_leafroll-associated_virus_13	NC_029783
Grapevine_red_blotch_virus	NC_022002
Grapevine_satellite_virus	NC_021480
Grapevine_vein_clearing_virus	NC_015784
Grapevine_virus_A	NC_003604
Grapevine_virus_B	NC_003602
Grapevine_virus_E	NC_011106
Grapevine_virus_F	NC_018458
Grapevine_virus_G	NC_040554
Grapevine_virus_G	NC_040616
Grapevine_virus_H	NC_040545
Grapevine_virus_I	NC_037058
Grapevine_virus_J	NC_040564
Grapevine_virus_K	NC_035202
Grapevine_virus_T	NC_035203
Gremmeniella_abietina_RNA_virus_L1	NC_003876
Gremmeniella_abietina_RNA_virus_L2	NC_005965
Gremmeniella_abietina_RNA_virus_MS1	NC_004018
Gremmeniella_abietina_RNA_virus_MS1	NC_004019
Gremmeniella_abietina_RNA_virus_MS1	NC_004020
Gremmeniella_abietina_mitochondrial_RNA_virus_S2	NC_006264
Groundnut_ringspot_and_Tomato_chlorotic_spot_virus_reassortant	NC_015467
Groundnut_ringspot_and_Tomato_chlorotic_spot_virus_reassortant	NC_015468
Groundnut_ringspot_and_Tomato_chlorotic_spot_virus_reassortant	NC_015469
Guajara_orthobunyavirus	NC_038732
Guajara_orthobunyavirus	NC_038733
Guajara_orthobunyavirus	NC_038734
Guangdong_red-banded_snake_torovirus	NC_046963
Guangxi_orbivirus	NC_040474
Guangxi_orbivirus	NC_040475
Guangxi_orbivirus	NC_040476
Guangxi_orbivirus	NC_040477
Guangxi_orbivirus	NC_040478
Guangxi_orbivirus	NC_040479
Guangxi_orbivirus	NC_040480
Guangxi_orbivirus	NC_040481
Guangxi_orbivirus	NC_040482
Guangxi_orbivirus	NC_040847
Guar_leaf_curl_alphasatellite	NC_020502
Guenon_simian_foamy_virus	NC_043445
Gull_circovirus	NC_008521
HMO_Astrovirus_A	NC_013443
Habenaria_mosaic_virus	NC_021786
Hainan_hebius_popei_torovirus	NC_046962
Hanko_virus	NC_030401
Hantaan_orthohantavirus	NC_005218
Hantaan_orthohantavirus	NC_005219
Hantaan_orthohantavirus	NC_005222
Hapavirus_flanders	NC_039202
Hapavirus_wongabel	NC_011639
Hardenbergia_mosaic_virus	NC_015394
Hardenbergia_virus_A	NC_015395
Hedyotis_yellow_mosaic_betasatellite	NC_023015
Helleborus_net_necrosis_virus	NC_012038
Hemidesmus_yellow_mosaic_virus	NC_022073
Hendra_henipavirus	NC_001906
Hepacivirus_B	NC_038426
Hepacivirus_B	NC_001655
Hepacivirus_F	NC_038427
Hepacivirus_I	NC_038428
Hepacivirus_K	NC_038430
Hepacivirus_L	NC_031916
Hepacivirus_M	NC_038431
Hepacivirus_N	NC_038432
Hepacivirus_N	NC_026797
Hepacivirus_P	NC_040815
Hepatitis_B_virus	NC_003977
Hepatitis_delta_virus	NC_001653
Hepatovirus_A	NC_001489
Hermit_crab_associated_circular_genome	NC_027790
Hermit_crab_associated_circular_virus	NC_027789
Heterobasidion_partitivirus_1	NC_038827
Heterobasidion_partitivirus_1	NC_038828
Heterobasidion_partitivirus_12	NC_038829
Heterobasidion_partitivirus_12	NC_038830
Heterobasidion_partitivirus_13	NC_038831
Heterobasidion_partitivirus_13	NC_038832
Heterobasidion_partitivirus_15	NC_038833
Heterobasidion_partitivirus_15	NC_038834
Heterobasidion_partitivirus_2	NC_038839
Heterobasidion_partitivirus_2	NC_038840
Heterobasidion_partitivirus_3	NC_038835
Heterobasidion_partitivirus_3	NC_038836
Heterobasidion_partitivirus_7	NC_035485
Heterobasidion_partitivirus_7	NC_035486
Heterobasidion_partitivirus_8	NC_038841
Heterobasidion_partitivirus_8	NC_038842
Heterosigma_akashiwo_virus_01	NC_038553
Hibiscus_bacilliform_virus_GD1	NC_023485
Hibiscus_golden_mosaic_virus	NC_055521
Hibiscus_golden_mosaic_virus	NC_055522
Hibiscus_green_spot_virus_2	NC_016141
Hibiscus_green_spot_virus_2	NC_016142
Hibiscus_green_spot_virus_2	NC_016143
Hibiscus_latent_Fort_Pierce_virus	NC_025381
Hibiscus_latent_Singapore_virus	NC_008310
Hibiscus_vein_enation_betasatellite	NC_055547
Highlands_J_virus	NC_012561
Himetobi_P_virus	NC_003782
Hippeastrum_latent_virus	NC_011540
Hippeastrum_mosaic_virus	NC_017967
Hollyhock_leaf_crumple_virus	NC_004071
Hollyhock_leaf_curl_virus	NC_038884
Hollyhock_yellow_vein_mosaic_virus	NC_027129
Hollyhock_yellow_vein_mosaic_virus	NC_016649
Hollyhock_yellow_vein_virus	NC_055499
Hollyhock_yellow_vein_virus_associated_symptomless_alphasatellite	NC_039084
Homalodisca_coagulata_virus_1	NC_008029
Homalodisca_vitripennis_reovirus	NC_012535
Homalodisca_vitripennis_reovirus	NC_012536
Homalodisca_vitripennis_reovirus	NC_012537
Homalodisca_vitripennis_reovirus	NC_012538
Homalodisca_vitripennis_reovirus	NC_012539
Homalodisca_vitripennis_reovirus	NC_012540
Homalodisca_vitripennis_reovirus	NC_012541
Homalodisca_vitripennis_reovirus	NC_012542
Homalodisca_vitripennis_reovirus	NC_012543
Homalodisca_vitripennis_reovirus	NC_012544
Homalodisca_vitripennis_reovirus	NC_012545
Homalodisca_vitripennis_reovirus	NC_012546
Homarus_gammarus_nudivirus	NC_055571
Honeysuckle_ringspot_virus	NC_014967
Honeysuckle_yellow_vein_betasatellite	NC_005052
Honeysuckle_yellow_vein_mosaic_betasatellite	NC_005953
Honeysuckle_yellow_vein_mosaic_disease_associated_satellite_DNA_beta	NC_009571
Honeysuckle_yellow_vein_virus	NC_005807
Hop_mosaic_virus	NC_010538
Hop_trefoil_cryptic_virus_2	NC_021098
Hop_trefoil_cryptic_virus_2	NC_021099
Horsegram_yellow_mosaic_virus	NC_005635
Horsegram_yellow_mosaic_virus	NC_005636
Horseradish_latent_virus	NC_018858
Howler_monkey_associated_porprismacovirus_1	NC_026317
Hoya_chlorotic_spot_virus	NC_034509
Huangpi_Tick_Virus_2	NC_031138
Huangpi_Tick_Virus_2	NC_031139
Huangpi_Tick_Virus_2	NC_031140
Huangpi_Tick_Virus_3	NC_031083
Hubei_Wuhan_insect_virus_9	NC_033325
Hubei_Wuhan_insect_virus_9	NC_033326
Hubei_astro-like_virus	NC_032203
Hubei_dimarhabdovirus_virus_1	NC_033070
Hubei_dimarhabdovirus_virus_2	NC_033006
Hubei_dimarhabdovirus_virus_3	NC_032982
Hubei_diptera_virus_1	NC_032774
Hubei_diptera_virus_12	NC_033303
Hubei_diptera_virus_12	NC_033330
Hubei_diptera_virus_13	NC_033331
Hubei_diptera_virus_13	NC_033332
Hubei_diptera_virus_14	NC_033304
Hubei_diptera_virus_14	NC_033329
Hubei_diptera_virus_15	NC_032897
Hubei_diptera_virus_16	NC_032872
Hubei_diptera_virus_17	NC_033301
Hubei_diptera_virus_17	NC_033302
Hubei_diptera_virus_18	NC_032156
Hubei_diptera_virus_18	NC_032157
Hubei_diptera_virus_22	NC_032902
Hubei_earwig_virus_3	NC_032175
Hubei_hepe-like_virus_1	NC_032909
Hubei_hepe-like_virus_2	NC_032896
Hubei_hepe-like_virus_3	NC_033032
Hubei_insect_virus_2	NC_032161
Hubei_insect_virus_2	NC_032162
Hubei_insect_virus_2	NC_032163
Hubei_insect_virus_2	NC_032164
Hubei_insect_virus_2	NC_032165
Hubei_insect_virus_2	NC_032166
Hubei_insect_virus_2	NC_032167
Hubei_insect_virus_2	NC_032168
Hubei_insect_virus_2	NC_032169
Hubei_insect_virus_2	NC_032170
Hubei_leech_virus_1	NC_032925
Hubei_leech_virus_2	NC_032174
Hubei_leech_virus_3	NC_032745
Hubei_leech_virus_4	NC_032736
Hubei_lepidoptera_virus_3	NC_032258
Hubei_lepidoptera_virus_3	NC_032259
Hubei_lepidoptera_virus_3	NC_032260
Hubei_lepidoptera_virus_3	NC_032261
Hubei_lepidoptera_virus_3	NC_032262
Hubei_lepidoptera_virus_3	NC_032263
Hubei_lepidoptera_virus_3	NC_032264
Hubei_lepidoptera_virus_3	NC_032265
Hubei_lepidoptera_virus_3	NC_032266
Hubei_lepidoptera_virus_3	NC_032267
Hubei_macula-like_virus_1	NC_033254
Hubei_macula-like_virus_2	NC_033260
Hubei_mosquito_virus_2	NC_033305
Hubei_mosquito_virus_2	NC_033306
Hubei_mosquito_virus_3	NC_033257
Hubei_mosquito_virus_4	NC_032231
Hubei_myriapoda_virus_2	NC_032211
Hubei_myriapoda_virus_3	NC_032180
Hubei_myriapoda_virus_4	NC_032215
Hubei_myriapoda_virus_7	NC_032242
Hubei_myriapoda_virus_9	NC_033762
Hubei_myriapoda_virus_9	NC_033763
Hubei_narna-like_virus_11	NC_032915
Hubei_narna-like_virus_12	NC_032867
Hubei_narna-like_virus_13	NC_033264
Hubei_narna-like_virus_15	NC_033253
Hubei_narna-like_virus_17	NC_033234
Hubei_narna-like_virus_18	NC_032225
Hubei_narna-like_virus_19	NC_033259
Hubei_narna-like_virus_2	NC_032887
Hubei_narna-like_virus_21	NC_033249
Hubei_narna-like_virus_22	NC_032861
Hubei_narna-like_virus_23	NC_032870
Hubei_narna-like_virus_24	NC_032121
Hubei_narna-like_virus_25	NC_032727
Hubei_narna-like_virus_3	NC_033255
Hubei_narna-like_virus_4	NC_033013
Hubei_narna-like_virus_5	NC_032821
Hubei_narna-like_virus_7	NC_032910
Hubei_narna-like_virus_9	NC_032891
Hubei_noda-like_virus_17	NC_032241
Hubei_noda-like_virus_8	NC_033309
Hubei_noda-like_virus_8	NC_033310
Hubei_noda-like_virus_9	NC_033307
Hubei_noda-like_virus_9	NC_033308
Hubei_odonate_virus_12	NC_032846
Hubei_odonate_virus_6	NC_033071
Hubei_odonate_virus_7	NC_033232
Hubei_orthoptera_virus_1	NC_032766
Hubei_orthoptera_virus_3	NC_032738
Hubei_orthoptera_virus_4	NC_033311
Hubei_orthoptera_virus_4	NC_033312
Hubei_partiti-like_virus_11	NC_032138
Hubei_partiti-like_virus_11	NC_032139
Hubei_permutotetra-like_virus_1	NC_033105
Hubei_permutotetra-like_virus_10	NC_033245
Hubei_permutotetra-like_virus_11	NC_033097
Hubei_permutotetra-like_virus_2	NC_033121
Hubei_permutotetra-like_virus_3	NC_033179
Hubei_permutotetra-like_virus_4	NC_033140
Hubei_permutotetra-like_virus_5	NC_033233
Hubei_permutotetra-like_virus_6	NC_033114
Hubei_permutotetra-like_virus_7	NC_033132
Hubei_permutotetra-like_virus_8	NC_033216
Hubei_permutotetra-like_virus_9	NC_033251
Hubei_picorna-like_virus_1	NC_033224
Hubei_picorna-like_virus_14	NC_033112
Hubei_picorna-like_virus_15	NC_032757
Hubei_picorna-like_virus_16	NC_032780
Hubei_picorna-like_virus_17	NC_032916
Hubei_picorna-like_virus_18	NC_033119
Hubei_picorna-like_virus_2	NC_033080
Hubei_picorna-like_virus_20	NC_033000
Hubei_picorna-like_virus_21	NC_033069
Hubei_picorna-like_virus_22	NC_033227
Hubei_picorna-like_virus_24	NC_032186
Hubei_picorna-like_virus_25	NC_033190
Hubei_picorna-like_virus_4	NC_033087
Hubei_picorna-like_virus_42	NC_032769
Hubei_picorna-like_virus_5	NC_033050
Hubei_picorna-like_virus_51	NC_033226
Hubei_picorna-like_virus_55	NC_033093
Hubei_picorna-like_virus_56	NC_032759
Hubei_picorna-like_virus_6	NC_033062
Hubei_picorna-like_virus_64	NC_033145
Hubei_picorna-like_virus_66	NC_033133
Hubei_picorna-like_virus_67	NC_033005
Hubei_picorna-like_virus_69	NC_033021
Hubei_picorna-like_virus_70	NC_032777
Hubei_picorna-like_virus_71	NC_033053
Hubei_picorna-like_virus_72	NC_033242
Hubei_picorna-like_virus_73	NC_032797
Hubei_picorna-like_virus_74	NC_032986
Hubei_picorna-like_virus_75	NC_032973
Hubei_picorna-like_virus_76	NC_032812
Hubei_picorna-like_virus_77	NC_033116
Hubei_picorna-like_virus_78	NC_033212
Hubei_picorna-like_virus_79	NC_033160
Hubei_picorna-like_virus_8	NC_033218
Hubei_polero-like_virus_1	NC_032224
Hubei_polero-like_virus_2	NC_033229
Hubei_rhabdo-like_virus_1	NC_032971
[truncated: 2,493 more rows]

## Sheet: Supplementary Table 5
Protein_accession
YP_008004218
YP_008003912
YP_008004520
YP_008003631
YP_009001663
YP_010085602
NP_619940
NP_957877
YP_010085810
YP_010377132
YP_009268833
YP_009046419
YP_009408071
YP_009480651
ABH08250
YP_009162497
YP_009112839
YP_227499
YP_009046185
YP_009143451
YP_784336
YP_009408321
NP_073500
YP_010085415
NP_042171
YP_009408523
YP_005296320
NP_044079
YP_010085251
YP_009329748
YP_009448111
NP_938370
YP_009177159
YP_233025
NP_659687
YP_001029388
YP_001029399
YP_001029354
YP_001029398
YP_001029385
YP_001029407
YP_001029403
YP_001029386
YP_001029356
YP_009408065
YP_009329742
YP_009268827
YP_009448105
YP_009046179
NP_619933
YP_010377126
YP_009143445
YP_005296314
NP_042165
YP_010085804
YP_009480645
NP_044073
YP_009177153
YP_009408315
YP_009112833
ABH08244
YP_010085409
YP_233019
YP_010085595
YP_010085245
NP_938364
NP_073494
NP_659681
YP_009046413
YP_009408517
YP_227493
NP_957871
YP_784330
YP_008003792
YP_008004356
YP_008004657
YP_008004049
YP_009001513
YP_009162494
NP_073497
YP_233022
YP_009480648
YP_005296317
YP_784333
NP_044076
ABH08248
YP_010085248
YP_009112836
YP_009177156
YP_010085412
NP_938367
YP_010377129
NP_957874
YP_009046182
YP_009408520
NP_042168
YP_009046416
YP_009268830
NP_659684
YP_009448108
NP_619937
YP_009143448
YP_009408318
YP_009408068
YP_227496
YP_010085599
YP_010085807
YP_009553058
YP_009103986
YP_009252382
YP_009552703
YP_004207886
YP_001129401
YP_010084594
YP_010084411
YP_238387
YP_010085924
YP_009118438
YP_009551858
YP_009173925
NP_042647
YP_009508618
YP_004191828
YP_008719835
YP_009505671
YP_004346940
YP_007985662
YP_008719868
YP_003986655
YP_007354711
YP_003987380
YP_009345181
YP_009094884
YP_003407154
YP_004347393
YP_009507120
YP_009238989
YP_009046300
YP_009447982
YP_009046063
YP_009177061
YP_007392933
YP_009481025
YP_009165460
YP_008437231
YP_009482200
YP_009483109
YP_009120206
YP_008319211
YP_007354221
YP_003987362
YP_004347098
YP_009094590
YP_009345478
YP_003406851
YP_009238613
YP_009507190
YP_009352526
YP_009001269
YP_003987014
YP_007354278
YP_009506988
YP_009238867
YP_004347280
YP_009345296
YP_009094772
YP_003407036
YP_010087918
YP_009342094
YP_009272756
YP_009259434
YP_009506724
YP_009508674
YP_009052416
YP_009052410
YP_009507523
YP_001427200
YP_007674738
NP_048451
YP_007676147
YP_001648255
YP_004062043
YP_004061754
YP_009325558
YP_009172925
YP_001425760
YP_004063578
YP_009172652
YP_009173125
YP_009345935
YP_002321432
YP_009553143
YP_009551785
YP_009553459
YP_009172949
YP_007676235
YP_009345501
YP_009507209
YP_004062066
YP_009238590
YP_009927224
YP_009094561
YP_009703156
YP_009352518
YP_009325800
NP_048900
YP_003406819
YP_004061813
YP_001426668
YP_004347077
YP_004063602
YP_009704052
YP_009310127
YP_009001365
YP_009702347
YP_009172682
YP_009173185
YP_001648281
YP_007674715
YP_009703369
YP_009702666
YP_294211
YP_003970107
YP_008318560
YP_009481675
YP_009480745
YP_009482729
YP_008318685
YP_009481760
YP_009483430
YP_009483639
YP_009430121
YP_008319728
YP_008438846
YP_009119307
YP_009119737
YP_008437771
YP_008437935
YP_009119637
YP_009120593
YP_008318871
YP_008436769
YP_009482878
YP_009000934
YP_009000938
YP_008004539
YP_008004237
YP_008003920
YP_003986808
YP_007354495
YP_003970108
YP_008003646
YP_009001649
YP_008003777
YP_008004036
YP_008004342
YP_008004642
YP_009551892
YP_009337623
YP_009553485
YP_009337378
YP_009179352
YP_009337778
YP_009337650
YP_009337300
YP_009342439
YP_009337336
YP_009337703
YP_009329862
YP_009337764
YP_009177609
YP_009255399
NP_690839
YP_009508102
YP_010086266
YP_052864
YP_009337667
YP_009337276
YP_009182196
YP_003038595
YP_009337318
YP_009337742
YP_009337364
YP_009336648
YP_009336862
YP_009336898
YP_009333491
YP_009336929
YP_009336741
YP_009333502
YP_164440
YP_002302562
YP_009224945
YP_595732
YP_009553181
YP_003075963
YP_699988
YP_001429590
YP_009275355
YP_006297591
YP_009224957
YP_009508322
YP_009116873
YP_009022069
YP_004901685
YP_001165306
YP_004035883
YP_009288961
YP_009357234
YP_277434
YP_002985641
YP_002308452
YP_001798597
YP_001086457
YP_008997793
YP_009505635
NP_116492
NP_619564
YP_009224939
YP_009224933
YP_009224951
YP_006522439
YP_002574619
YP_009353005
YP_009046595
YP_053118
YP_001034013
YP_006273054
YP_010085006
YP_009252297
YP_009342423
NP_073378
YP_009054978
NP_066914
YP_068389
NP_045291
YP_002333555
YP_009176954
YP_009137446
NP_783793
YP_081555
NP_050261
YP_007417874
YP_009253985
YP_009337547
YP_004933891
YP_068237
YP_004940270
YP_073820
YP_009344930
NP_612739
YP_004936074
YP_004940124
NP_042975
YP_009179345
YP_009051970
YP_007969766
YP_214110
YP_007016506
YP_009362479
YP_009362455
YP_089655
YP_009449559
YP_009052246
YP_009173310
YP_008052357
YP_009552375
YP_031623
YP_009272791
YP_009506705
YP_006347696
YP_009342248
YP_009259392
YP_009182078
YP_010087876
YP_009508693
YP_010084811
YP_654644
YP_239392
YP_239394
YP_239395
YP_239370
YP_239371
YP_239366
YP_239407
YP_001426479
NP_048723
YP_001426424
NP_048525
YP_001426281
YP_009325548
YP_001426165
NP_048427
YP_009325752
YP_001425662
YP_001426045
YP_009325595
NP_049005
YP_001426680
YP_009325857
NP_048357
NP_048807
YP_009325650
NP_048629
YP_001425801
YP_001427228
YP_008319836
YP_008438561
YP_009119165
YP_009483728
YP_009119764
YP_009483093
YP_009481006
YP_009483089
YP_008437182
YP_009481951
YP_009483092
YP_009119755
YP_009119791
YP_009483090
YP_008437184
YP_009430221
YP_009120240
YP_008319181
YP_009430010
YP_009553295
YP_008992021
YP_003104743
YP_010088041
NP_619571
NP_619765
YP_008997796
YP_008997805
YP_010088036
YP_656703
YP_009552954
YP_004940306
YP_004940168
YP_004940311
YP_004940305
YP_004940310
YP_007354383
YP_003986912
YP_003969976
YP_003969751
YP_009177026
YP_227384
NP_659581
YP_009448177
NP_619822
YP_009046264
YP_009046023
ABH08112
YP_009046007
YP_009177140
YP_009447937
YP_010085683
YP_009268720
YP_010085694
NP_938402
NP_073386
NP_042055
YP_009046248
YP_009143333
YP_232892
YP_233091
YP_009408109
YP_010085477
NP_042047
NP_073536
YP_009408406
YP_232906
YP_009408204
YP_010085466
YP_010377015
NP_938263
YP_005296213
NP_619811
YP_003986857
YP_007354443
YP_009481858
YP_008436959
YP_008319028
YP_009482978
YP_009480915
YP_239381
YP_239386
YP_239383
YP_239389
YP_239390
YP_239391
YP_001029380
YP_001029435
YP_001029442
YP_001029349
YP_001029396
YP_001029383
YP_001029397
YP_239382
YP_001029418
YP_001029374
YP_001029441
YP_001029355
YP_239387
YP_001029357
YP_001029371
YP_001029347
YP_001029421
YP_001029379
YP_239404
YP_001029351
YP_239400
YP_001029344
YP_001029362
YP_001029437
YP_001029375
YP_009246487
YP_009227120
YP_009551598
YP_009293589
YP_009551659
YP_009553334
YP_009246491
YP_009513193
YP_010229103
YP_009111286
NP_950237
YP_009507852
YP_009304988
YP_010085112
YP_009361831
YP_009304991
YP_009551666
YP_010229112
YP_009361834
YP_009666116
YP_009666120
YP_009666114
YP_010229106
YP_009293596
YP_009551737
YP_009345990
YP_009179397
YP_009179385
YP_009179393
YP_009179381
YP_009179407
YP_010085212
NP_957840
NP_044039
YP_009112802
YP_784297
YP_010085376
YP_009329712
NP_938333
NP_659650
YP_009177129
YP_009448063
NP_042134
YP_009046138
NP_619901
YP_009408485
NP_073463
YP_009046375
ABH08212
YP_009143413
YP_005296282
YP_009408283
YP_010085773
YP_227462
YP_232987
YP_009408033
YP_010085562
YP_010377094
YP_009268796
YP_009480614
YP_009352528
YP_003406800
YP_009238535
YP_009094548
YP_004346982
YP_009507157
YP_006491222
YP_009268613
YP_009259289
YP_009259332
YP_009268629
YP_009119424
YP_009119314
YP_009049908
YP_009011144
YP_009666739
YP_009112633
YP_009112686
NP_613172
YP_003422496
YP_003422498
YP_009506228
YP_009345858
YP_009345853
YP_009666458
YP_009345852
YP_009249964
YP_009121912
YP_003422509
YP_002854632
YP_009249970
YP_003517893
YP_009121917
YP_003517802
YP_009506219
YP_009552689
YP_009513096
YP_009506217
YP_009249965
YP_008378473
YP_008318594
YP_008436521
YP_009120789
YP_009482755
YP_008319887
YP_009482499
YP_009483768
YP_009119109
YP_009481498
YP_008438634
YP_009119251
YP_009482434
YP_008436689
YP_009120679
YP_009120658
YP_008318780
YP_009481057
YP_009482819
YP_008436663
YP_008438365
YP_008437960
YP_009483463
YP_009429942
YP_008319513
YP_009119599
YP_008437959
YP_009119597
YP_008437962
YP_009483462
YP_009430116
YP_009483830
YP_008438292
YP_009483437
YP_009119023
YP_009119632
YP_008438746
YP_009553193
YP_009129319
YP_006522418
YP_009553589
YP_009047254
YP_009553317
NP_620438
NP_612611
YP_009220371
YP_001029432
YP_009701554
YP_784279
YP_784276
YP_784275
YP_784278
YP_784277
YP_784274
YP_009047250
YP_008719911
YP_009551619
YP_009158911
YP_009158912
YP_009507728
YP_008658422
YP_009163944
YP_008719925
YP_009507681
YP_009158893
YP_009158892
YP_009345888
YP_009507715
YP_009507706
YP_005352851
YP_002308502
YP_002308511
YP_005352860
YP_002308484
YP_005352888
YP_005352868
YP_003517865
YP_009316129
YP_009049916
YP_009117011
YP_009249963
YP_010087118
YP_003429368
YP_009250031
YP_009552225
YP_010087061
YP_003429363
YP_009666641
YP_009011134
YP_010086321
YP_006607780
YP_010086906
YP_010086533
YP_009345851
YP_009011199
YP_009666785
YP_009513067
YP_009182229
YP_006908547
YP_002854745
YP_009666728
YP_008378455
YP_007250454
YP_009165734
YP_009330164
YP_008378232
YP_009506216
YP_009112622
NP_613161
YP_009121911
YP_009133219
YP_009112683
YP_002300565
YP_003422495
YP_009666463
YP_009505902
YP_009552679
NP_613227
YP_010086472
YP_010087664
YP_010087665
YP_009051872
YP_009051874
YP_009112601
YP_009666676
YP_010086393
YP_002854722
YP_010087041
YP_009117035
YP_008378339
YP_009049861
YP_009186817
YP_010086454
NP_613136
YP_006607786
YP_009133226
YP_009011111
YP_009001892
YP_009552666
YP_009165730
YP_002300624
YP_009116654
YP_004956774
YP_009345958
YP_009551765
YP_009051853
YP_010087649
YP_002321328
YP_009553392
YP_009553165
YP_009001878
NP_613131
YP_007250432
YP_009330173
YP_009552686
YP_009513080
YP_004376231
YP_002854731
YP_009666680
YP_010086379
YP_009011107
YP_006607853
YP_009165715
YP_025162
YP_003429364
YP_009666485
YP_008378485
YP_009118612
YP_009049856
YP_009133237
YP_009249878
YP_009117052
YP_009505936
YP_009505979
YP_009186804
YP_667903
YP_010087036
YP_009250090
YP_009552253
YP_009091881
YP_003422382
YP_008378325
YP_002300608
YP_009345761
YP_009506107
YP_009255374
YP_010086450
YP_006908555
YP_009666630
YP_009121822
YP_009112597
YP_009182240
YP_008719972
YP_009316168
YP_003517878
YP_010086983
YP_009001181
YP_009001183
YP_009001182
YP_009001180
YP_009337554
YP_004936081
YP_002608299
YP_081562
NP_612746
YP_007016516
YP_004940131
YP_004940277
YP_009701491
YP_009701683
YP_003986845
YP_007354453
NP_619983
ABH08298
YP_233072
YP_009408563
YP_009408363
YP_010085645
YP_010085854
YP_010377165
YP_009143493
NP_042221
YP_005296205
YP_009329621
YP_227387
NP_659582
YP_009481253
YP_009119972
YP_002004567
YP_007349389
YP_007518491
YP_009252391
YP_009022078
YP_008720071
YP_873939
YP_009553264
YP_009272572
YP_006299858
YP_007349382
YP_009552130
NP_620507
YP_009553625
YP_007518498
YP_006202688
YP_004306472
YP_003778192
NP_077116
YP_009362306
YP_009272593
YP_009508734
NP_041325
YP_009389514
YP_009553204
YP_009058912
YP_004306465
YP_009272580
YP_009507253
YP_009508742
YP_004346962
YP_009508892
YP_003204675
YP_717901
YP_009551930
YP_009553019
YP_009021234
YP_001648800
YP_009507266
YP_009552033
YP_249598
YP_009552040
YP_009272606
YP_008378666
YP_009508229
YP_009345872
YP_009552548
YP_009508772
YP_009177725
YP_009551986
YP_009465999
YP_009345077
YP_008519308
YP_717907
YP_009272613
YP_009553271
YP_003084346
YP_003622563
YP_009408610
YP_009507311
YP_009553370
YP_004646331
YP_008083104
YP_009002597
YP_004857842
YP_009022057
YP_009552780
YP_009182324
YP_009507318
YP_009465988
YP_009021863
YP_006393309
YP_164621
YP_005271216
YP_224221
YP_009508766
YP_009345098
NP_042014
YP_004169284
YP_009552047
YP_009553594
YP_003858573
YP_008433326
YP_004934012
YP_009465950
YP_003668025
YP_006393288
YP_009553516
YP_006393295
YP_009126906
YP_009507324
YP_009465972
YP_004169291
YP_009553529
YP_009507272
YP_009508748
YP_009315920
YP_009134743
YP_009507291
YP_009507297
ABM67065
YP_009552066
YP_004895380
YP_006393281
YP_009158852
YP_006908972
YP_008083731
YP_009507260
YP_004169277
YP_009553522
YP_009465958
YP_009553509
YP_009175014
YP_009508761
YP_004169270
YP_009163891
YP_009272599
YP_009408616
NP_040305
YP_009552555
YP_008574810
YP_009507304
YP_004857835
YP_004895373
NP_848019
YP_009507279
YP_004646338
YP_009553032
YP_002427690
YP_006470634
YP_009508755
YP_009507285
YP_006393302
YP_009507333
YP_004169263
YP_008828145
YP_008992240
YP_009272587
YP_009112704
YP_009666803
YP_009011216
YP_010086550
YP_010087139
NP_613245
YP_009049956
YP_010086284
YP_009133342
YP_009186714
YP_009552572
YP_009505823
YP_002300536
YP_009316031
YP_009001791
YP_009552145
YP_010086897
YP_003517752
YP_009165619
YP_009249997
YP_007250550
YP_006607883
YP_009118493
YP_009666534
YP_008378231
YP_002854618
YP_009255268
YP_008378363
YP_009666381
YP_009116930
YP_003517766
YP_004956767
YP_009513100
YP_008003835
YP_008004263
YP_008004565
YP_008003668
YP_009182237
YP_002300609
YP_009001562
YP_008003849
YP_008003558
YP_009408588
YP_008004431
YP_008004117
YP_008004617
YP_008004314
YP_008003959
YP_008003756
YP_008003876
YP_008003595
YP_008004166
YP_008004476
YP_009001624
YP_654603
YP_009021151
YP_001427313
YP_001425996
YP_009325873
YP_009172642
YP_001648245
YP_004063569
YP_007674747
YP_009172916
YP_004061762
YP_001648246
YP_007674746
YP_004063570
YP_009172643
YP_009172917
YP_009173133
YP_009481561
YP_009482723
YP_008436462
YP_009483654
YP_008438443
YP_004940309
YP_004940308
YP_009333416
YP_009333419
YP_009052385
YP_009725308
YP_009924394
YP_009924420
YP_009924379
YP_009825025
YP_009924353
YP_008439223
YP_009555254
YP_459942
NP_828870
YP_009944321
NP_839966
YP_009047224
NP_742139
NP_835353
YP_009944350
YP_009944303
NP_740630
YP_009915684
NP_828870
YP_009513008_nsp13
YP_001941186
YP_009755921
YP_008003694
YP_008004552
YP_008003977
YP_008004250
YP_002300620
YP_009666719
YP_010086968
YP_009117021
YP_009133244
YP_003517851
YP_009552240
YP_010087052
YP_006607847
YP_008378313
YP_009186792
YP_009011123
YP_009049929
YP_009250078
YP_010086368
NP_613150
YP_009001868
YP_009112613
YP_009325617
YP_001427252
NP_048562
YP_001425925
YP_001425895
YP_009174021
YP_009109585
YP_009174157
YP_009174952
YP_010087269
YP_009174199
YP_009310445
YP_009047109
YP_004191827
YP_007985661
YP_009505670
YP_004346938
YP_009246399
YP_009246438
YP_009362856
YP_009373254
YP_009272892
YP_009246366
YP_009704140
YP_009388328
YP_002213834
YP_009328923
NP_040874
YP_002640222
YP_001974433
NP_597754
YP_002213845
YP_007906021
YP_009162363
YP_009325354
YP_005271199
YP_009162605
YP_009272560
NP_044206
YP_009259290
YP_009259352
YP_009259353
YP_009325663
YP_001427037
NP_048438
YP_001426426
YP_008003672
YP_009001537
YP_008004423
YP_008004107
YP_007354135
YP_009507463
YP_009165251
YP_009483028
YP_009481900
YP_009120327
YP_008319107
YP_008437066
YP_009480954
YP_081573
NP_612758
YP_004940128
YP_009337568
YP_004940274
YP_068252
YP_004936098
YP_004933931
YP_009162559
YP_009552444
YP_009220543
YP_010084916
YP_008003789
YP_008004045
YP_008004654
YP_009001584
YP_008004353
YP_009666747
YP_010087080
YP_009506022
YP_009049898
YP_009116994
YP_008378294
YP_003422453
YP_009513129
YP_009250057
YP_009330214
YP_009505886
YP_025169
YP_009666418
YP_010086342
YP_010086943
YP_009506174
YP_009255312
NP_613181
YP_009121876
YP_010086492
YP_009666581
YP_009182284
YP_009186765
YP_009249928
YP_009345818
YP_667910
YP_009091926
YP_007250497
YP_009552205
YP_009133269
YP_009112642
YP_009552635
YP_003517829
YP_009118543
YP_009316090
YP_009165680
YP_009001845
YP_009011153
YP_008378417
YP_004376288
YP_002300583
YP_003429404
YP_006607826
YP_006908599
YP_002854687
YP_008720030
YP_009551746
YP_009116672
YP_009345982
YP_010087721
YP_009051929
YP_009553409
YP_009553082
YP_002321353
YP_009268741
YP_009480560
NP_043978
NP_957792
YP_009112754
YP_009508489
YP_009508483
YP_009268920
YP_009165495
YP_009268902
YP_009237645
YP_009268896
YP_009055061
YP_009268914
YP_009174179
YP_009269416
YP_009268908
NP_042022
YP_009512931
YP_009041459
YP_010085029
YP_003358263
YP_009342153
YP_010087934
YP_009342110
YP_010087924
YP_003987087
YP_007354131
YP_003969935
YP_003987307
YP_009352810
YP_009352809
YP_009482416
YP_009119951
YP_009483273
YP_008437686
YP_009430167
YP_009162337
YP_009351869
YP_009552854
YP_010087208
YP_009407912
YP_009111318
YP_004869994
YP_006666510
YP_009551928
YP_009352891
YP_003915152
YP_667842
YP_009352257
YP_009249571
YP_009455745
YP_010084336
YP_008083728
YP_004207920
NP_050009
YP_001931934
YP_003029842
YP_010086859
YP_008083743
YP_009198214
YP_001949874
YP_009254743
YP_009246455
YP_009380515
YP_009315900
YP_009352250
YP_001949740
YP_009316233
YP_009238505
YP_008145315
YP_003896054
YP_002302222
YP_392513
YP_009551538
YP_009130679
YP_008136233
YP_010086028
YP_008126844
YP_006908998
YP_006908993
YP_009552713
YP_008997792
YP_009505634
YP_009373231
YP_004732980
YP_004935361
NP_619665
YP_002117778
YP_002308567
NP_619657
YP_009051686
YP_009552721
YP_002019750
YP_009465948
YP_009552542
YP_009551949
YP_006590068
YP_009551970
YP_224132
YP_009352885
YP_009551908
YP_009103998
YP_009104001
YP_009389466
NP_062430
YP_008003852
YP_008004121
YP_008003567
YP_008003705
YP_009162578
YP_009162377
YP_009162375
YP_009162580
YP_009162378
YP_009162380
YP_009162577
YP_009162396
YP_009162398
YP_009162564
YP_009162373
YP_009162582
YP_009325530
YP_001426261
NP_048398
YP_001426794
YP_293985
YP_001427208
YP_001426172
YP_001425731
NP_048591
YP_009116686
YP_009513012
YP_002854626
YP_009666802
YP_003517763
NP_613244
YP_009112703
YP_009011215
YP_010087136
YP_009094083
YP_009666850
YP_009094114
YP_010085018
YP_338079
YP_010085011
NP_958051
YP_006347585
YP_009094092
NP_112024
YP_009666842
YP_009091835
NP_047109
YP_009179380
YP_009179384
YP_009179396
YP_009179392
YP_009179406
YP_068283
YP_004933970
YP_009337594
YP_004936123
YP_002608319
YP_081602
YP_009337598
NP_612790
YP_068287
YP_004936127
YP_004933975
YP_002608317
YP_009337597
NP_612787
YP_068285
YP_004936124
YP_068286
YP_004933972
YP_009337596
YP_009337595
YP_004933973
YP_081599
YP_004933971
YP_068284
YP_004936125
YP_002608318
NP_612789
NP_783804
NP_612788
YP_081600
YP_081601
YP_068288
YP_004933977
YP_004936129
YP_009337600
YP_068289
YP_009337593
YP_004933978
YP_009137423
YP_009137421
YP_009337601
NP_612793
YP_004936122
NP_783805
YP_004933969
YP_081605
YP_081598
YP_068281
NP_612786
YP_004936130
YP_002608316
YP_081597
YP_004933966
YP_009137420
NP_612785
YP_009337592
YP_004936121
YP_002608315
YP_068279
YP_009337599
YP_002608320
YP_009137422
YP_004933976
NP_612791
YP_004936128
YP_081603
YP_002608321
YP_081604
NP_612792
YP_009337602
YP_009137424
NP_612794
YP_068290
YP_002608322
YP_081606
YP_004933979
YP_004936131
YP_004936126
YP_073813
YP_009051978
NP_042966
NP_050252
YP_009253978
YP_007969774
YP_009344918
YP_009010995
NP_040173
YP_053097
YP_182386
YP_009054956
YP_001033937
YP_009137160
NP_073302
NP_944431
YP_443855
YP_164451
YP_006273033
YP_009227242
NP_066839
YP_009361929
YP_002333534
YP_010084982
YP_009252277
YP_009176931
NP_045350
YP_003084414
YP_009230139
YP_009664671
YP_010087593
YP_009046503
NP_077465
YP_009342397
NP_045270
YP_068366
NP_851868
YP_009137083
YP_009042071
YP_009352913
YP_009041483
YP_009352867
YP_610968
YP_008004006
YP_008003702
YP_009001600
YP_008004567
YP_008004265
YP_009408476
YP_009112793
YP_784287
NP_044028
NP_042125
YP_010085366
YP_009268787
NP_073454
YP_009408274
YP_010085764
YP_232978
YP_009177119
YP_010085552
ABH08203
NP_659641
YP_227453
NP_619892
YP_010377085
NP_957831
YP_009448054
NP_938324
YP_009046129
YP_009408024
YP_009162433
YP_009046366
YP_010085202
YP_009480605
YP_005296273
YP_009143404
YP_009000933
YP_293862
YP_654664
YP_009508709
YP_009342163
YP_009182062
YP_010087967
YP_006347678
YP_009259409
YP_009272778
YP_031606
YP_009506688
YP_009052298
YP_009052327
YP_009173529
YP_008052525
YP_009552346
YP_010084838
YP_003970072
YP_003986731
YP_007354237
YP_004347383
YP_009345191
YP_003407108
YP_009310368
YP_009238979
YP_009507111
YP_009094843
YP_009352778
YP_009702355
YP_009927232
YP_009703164
YP_009703380
YP_009702674
YP_009704060
YP_008438594
YP_009483749
YP_009481471
YP_009482478
YP_009119135
YP_008319868
YP_009165456
YP_008319503
YP_009483614
YP_009553103
YP_009553430
YP_009551728
YP_002321386
YP_009346000
YP_008003670
YP_010087682
YP_009116690
YP_004956756
YP_009051893
YP_004956776
YP_010087683
YP_009051894
YP_009116712
YP_003422466
YP_009249942
YP_009345831
YP_010086935
YP_009506187
YP_010086500
YP_002300576
YP_009133276
YP_010087088
YP_009001838
YP_009552628
YP_010086335
YP_009666429
YP_009316101
YP_008378286
YP_025152
YP_003429414
YP_009255322
YP_009091938
YP_007250484
YP_003517822
YP_009186757
YP_009165672
YP_009112650
YP_009513141
YP_009121890
YP_009505878
YP_009250047
YP_009049891
YP_009118553
YP_009011161
YP_006908609
YP_008378427
YP_009182291
YP_009552195
YP_009666755
YP_009506033
YP_009666589
YP_009330225
YP_002854679
YP_009116987
YP_004376299
NP_613189
YP_008720040
YP_667893
YP_009664181
YP_009664171
YP_009664191
YP_009679022
NP_751927
YP_009325390
YP_001491556
YP_009272688
YP_009272643
YP_009664201
YP_009272655
YP_133824
NP_056920
YP_009177600
YP_087122
YP_009512960
YP_009158908
YP_009158888
YP_009551618
YP_009507685
YP_009047264
YP_008719910
YP_009345886
YP_009163943
YP_009507700
YP_009507711
YP_008658425
YP_009507722
YP_008719924
NP_073466
NP_938336
YP_009268799
YP_009480617
YP_009408036
YP_005296285
YP_227465
NP_659653
YP_009329714
YP_784301
YP_232990
YP_009408286
YP_009046304
YP_010085776
YP_010377097
NP_044043
YP_010085380
YP_009143416
YP_009408488
NP_042137
ABH08214
YP_009046067
NP_619904
YP_010085216
YP_010085565
YP_009177064
YP_009447986
NP_073401
NP_938273
NP_659590
YP_009408418
YP_009408216
YP_227399
YP_009407967
YP_003422375
YP_009121817
YP_009345756
YP_009179318
YP_009051999
YP_007969795
NP_066856
YP_009011011
YP_009342380
YP_010087578
YP_009344895
YP_010087462
YP_007417843
YP_007016475
NP_042943
YP_238335
NP_733864
YP_010084383
YP_004207855
YP_164467
YP_009552482
YP_081525
YP_009230156
YP_401703
NP_612710
YP_002608269
YP_068350
YP_009388520
NP_045334
YP_182354
YP_010084966
YP_443871
NP_050231
NP_851884
YP_009361913
YP_001129499
YP_010087389
YP_001129372
NP_042615
YP_003084397
YP_009137468
YP_009551829
YP_009137099
YP_002333518
NP_040157
YP_009337516
YP_004933842
YP_004940240
YP_053082
YP_009046523
YP_009664655
YP_214080
YP_009041998
NP_073318
YP_004940094
YP_004936043
YP_009137176
YP_010084561
YP_010084694
YP_009352933
YP_073790
YP_009173895
YP_438143
YP_009054940
YP_009042087
NP_944397
YP_009207085
YP_009253955
YP_006273016
NP_077449
YP_009252261
NP_045254
YP_001033953
YP_068199
YP_009044402
NP_065518
YP_009118409
YP_009176913
YP_010085894
YP_009227258
YP_009042028
YP_438173
NP_944417
YP_182373
YP_164487
NP_066876
YP_009011031
NP_851904
YP_001033973
YP_009137196
YP_009230177
YP_009361894
YP_068347
NP_073338
YP_009342359
YP_003084377
YP_009137119
YP_443891
YP_009227276
YP_009042106
YP_010084946
YP_009046543
YP_009352953
NP_077429
NP_040137
YP_009176879
YP_053061
NP_045314
YP_002333497
YP_009054919
NP_045233
YP_009252242
YP_010087562
YP_009664635
YP_006272995
YP_009246439
YP_009246400
YP_009246367
YP_009362857
NP_040533
YP_009388329
YP_009162364
YP_002213796
YP_009174964
YP_002213828
YP_009174169
YP_001974434
YP_009109596
YP_009174032
YP_001686974
YP_001687002
YP_004940283
YP_004940137
YP_009337560
YP_004936087
YP_068248
YP_004933923
YP_081568
NP_612752
YP_004940138
YP_004940139
YP_004940284
YP_004940068
YP_004940214
NP_077484
NP_077477
NP_040192
NP_040185
YP_053123
YP_009252289
YP_009046599
YP_009352995
NP_045295
NP_045282
YP_006273059
YP_009054982
YP_006273045
YP_009054968
YP_009342413
YP_002333546
YP_009046585
YP_053109
YP_009353009
YP_003084427
YP_009342425
YP_002333560
YP_009252302
YP_003084437
YP_010085007
NP_045365
NP_045374
YP_009664683
YP_009664692
YP_010087604
YP_010084998
YP_031660
YP_006347624
YP_010087941
YP_009508654
YP_009259456
YP_009506742
YP_009342137
YP_009182022
YP_009272735
YP_009701576
YP_009702111
YP_009552903
YP_009362373
NP_733877
YP_006273027
YP_009344911
YP_004933870
YP_214095
YP_004207870
YP_238362
YP_010084577
YP_003987045
YP_007354533
YP_008437357
YP_008319314
YP_009120098
YP_009480832
YP_009481242
YP_009482017
YP_009165152
YP_008319316
YP_009483172
YP_009483171
YP_009352570
YP_003986818
YP_007354485
YP_009001363
YP_003969936
YP_003987249
YP_007354183
YP_004346944
YP_004191837
YP_656784
YP_656785
YP_656783
YP_656786
YP_003517891
YP_008719983
YP_009330152
YP_006908532
YP_008004676
YP_008004377
YP_008003582
YP_008003832
YP_008003659
YP_009001687
YP_009001614
YP_004376242
YP_009666627
YP_010087044
YP_009133223
YP_009250083
YP_010086395
YP_009049937
YP_009165728
YP_009505918
YP_009117032
YP_009666488
YP_009666707
YP_010086984
YP_009552670
YP_008378488
YP_009255377
YP_009552251
YP_002300606
YP_009001894
YP_009112604
YP_008378341
YP_009118609
YP_009316165
YP_006607784
YP_007250429
NP_613139
YP_002854720
YP_009011114
YP_009186815
YP_010086457
YP_003986486
YP_007354870
YP_007353991
YP_003986540
YP_003429353
YP_009330162
YP_003422368
YP_009506097
YP_009121811
YP_009513062
YP_009179305
YP_007969808
YP_009052012
NP_077426
NP_040134
YP_009227279
YP_009230180
YP_009042109
YP_009361891
YP_009137122
YP_009011034
[truncated: 65,716 more rows]
